# Supplementary material for: Autosomal monoallelic expression in the mouse
Source: Genome Biol. 2012 Feb 20;13(2):R10. doi: 10.1186/gb-2012-13-2-r10 (PMC3334567; doi:10.1186/gb-2012-13-2-r10)
Supplement: Additional file 2 — Table S2 - complete allele-specific expression information for fibroblast cell lines. [file gb-2012-13-2-r10-S2.XLSX]

## Sheet: Fibroblast
Table S2. The 1,038 “assessed” genes in fibroblasts (biallelic expression (BAE), random monoallelic expression (RMAE) I and RMAE II) as well as 5 additional RMAE III. There are also 12 entries wherein a single nucleotide polymorphism (SNP) could not be uniquely assigned to one gene. SNPs that correspond to multiple genes due to overlapping sense and/or antisense transcripts are denoted by a _|_ s…
Gene Symbol	Class	G-score	Ensembl Gene ID	Alternate ID	S1Cs-F1	S1Cs-F2
Aig1	RMAE I	4	ENSMUSG00000019806		Paternal	Biallelic
Gli2	RMAE I	3	ENSMUSG00000048402		Paternal	Biallelic
Pdzrn3	RMAE I	4.5	ENSMUSG00000035357		Biallelic	Paternal
Rgnef	RMAE I	1.33	ENSMUSG00000021662		Biallelic	Maternal
Col11a1	RMAE II	1	ENSMUSG00000027966		Paternal	Biallelic
Ddah1	RMAE II	1	ENSMUSG00000028194		Biallelic	Paternal
Efemp1	RMAE II	1	ENSMUSG00000020467		Maternal	NoCall
Faah	RMAE II	1	ENSMUSG00000034171		NoCall	Paternal
Gas7	RMAE II	1	ENSMUSG00000033066		Paternal	Biallelic
Hspa12a	RMAE II	1	ENSMUSG00000025092		Paternal	Biallelic
Igf2bp3	RMAE II	1	ENSMUSG00000029814		Paternal	Maternal
Ism1	RMAE II	1	ENSMUSG00000074766		Paternal	Biallelic
Loxl2	RMAE II	1	ENSMUSG00000034205		Maternal	Maternal
Lpcat2	RMAE II	1	ENSMUSG00000033192		Paternal	Maternal
Mboat2	RMAE II	1	ENSMUSG00000020646		Paternal	NoCall
Obfc2a	RMAE II	1	ENSMUSG00000026107		Biallelic	Maternal
Pdgfc	RMAE II	1	ENSMUSG00000028019		Biallelic	Paternal
Ptgfr	RMAE II	1	ENSMUSG00000028036		Paternal	Biallelic
Rassf5	RMAE II	1	ENSMUSG00000026430		Biallelic	Paternal
Rora	RMAE II	1	ENSMUSG00000032238		Maternal	Biallelic
Trerf1	RMAE II	1	ENSMUSG00000064043		Paternal	Biallelic
Zfand6	RMAE II	1	ENSMUSG00000030629		Biallelic	Maternal
1110007A13Rik	BAE	0	ENSMUSG00000048170		Biallelic	Biallelic
1110012J17Rik	BAE	0	ENSMUSG00000052105		Biallelic	Biallelic
1110014N23Rik	BAE	0	ENSMUSG00000024797		Biallelic	Biallelic
1110020G09Rik	BAE	0	ENSMUSG00000022253		Biallelic	Biallelic
1110028C15Rik	BAE	0	ENSMUSG00000026004		Biallelic	Biallelic
1500001M20Rik	BAE	0	ENSMUSG00000030316		Biallelic	Biallelic
1700001L05Rik	BAE	0	ENSMUSG00000075511		Biallelic	Biallelic
1700030K09Rik	BAE	0	ENSMUSG00000052794		Biallelic	Biallelic
2010106G01Rik	BAE	0	ENSMUSG00000027366		Biallelic	Biallelic
2010111I01Rik	BAE	0	ENSMUSG00000021458		Biallelic	Biallelic
2210018M11Rik	BAE	0	ENSMUSG00000035401		Biallelic	Biallelic
2310008H09Rik	BAE	0	ENSMUSG00000030980		Biallelic	Biallelic
2310028H24Rik	BAE	0	ENSMUSG00000028439		Biallelic	Biallelic
2410076I21Rik	BAE	0	ENSMUSG00000074269		Biallelic	Biallelic
2700029M09Rik	BAE	0	ENSMUSG00000038005		Biallelic	Biallelic
4831426I19Rik	BAE	0	ENSMUSG00000054150		Biallelic	Biallelic
4930402H24Rik	BAE	0	ENSMUSG00000027309		Biallelic	Biallelic
4933413G19Rik	BAE	0	ENSMUSG00000079304		Biallelic	Biallelic
5730437N04Rik	BAE	0	ENSMUSG00000004945		Biallelic	Biallelic
6330503K22Rik	BAE	0	ENSMUSG00000033904		Biallelic	Biallelic
9030617O03Rik	BAE	0	ENSMUSG00000021185		Biallelic	Biallelic
9030624J02Rik	BAE	0	ENSMUSG00000030982		Biallelic	Biallelic
A130022J15Rik	BAE	0	ENSMUSG00000035245		Biallelic	Biallelic
A2ld1	BAE	0	ENSMUSG00000041625		Biallelic	Biallelic
AA960436	BAE	0	ENSMUSG00000031792		Biallelic	Biallelic
Aatf	BAE	0	ENSMUSG00000018697		Biallelic	Biallelic
Abcc1	BAE	0	ENSMUSG00000023088		Biallelic	Biallelic
Abhd14a	BAE	0	ENSMUSG00000042210		Biallelic	Biallelic
Abl2	BAE	0	ENSMUSG00000026596		Biallelic	Biallelic
Acaca	BAE	0	ENSMUSG00000020532		Biallelic	Biallelic
Acad9	BAE	0	ENSMUSG00000027710		Biallelic	Biallelic
Acap2	BAE	0	ENSMUSG00000049076		Biallelic	Biallelic
Acbd3	BAE	0	ENSMUSG00000026499		Biallelic	Biallelic
Acin1	BAE	0	ENSMUSG00000022185		Biallelic	Biallelic
Aco2	BAE	0	ENSMUSG00000022477		Biallelic	Biallelic
Acsl1	BAE	0	ENSMUSG00000018796		Biallelic	Biallelic
Acsl3	BAE	0	ENSMUSG00000032883		Biallelic	Biallelic
Actr2	BAE	0	ENSMUSG00000020152		Biallelic	Biallelic
Actr3	BAE	0	ENSMUSG00000026341		Biallelic	Biallelic
Acvr1	BAE	0	ENSMUSG00000026836		Biallelic	Biallelic
Adam9	BAE	0	ENSMUSG00000031555		Biallelic	Biallelic
Adamts12	BAE	0	ENSMUSG00000047497		Biallelic	Biallelic
Adamts6	BAE	0	ENSMUSG00000046169		Biallelic	Biallelic
Adamts7	BAE	0	ENSMUSG00000032363		Biallelic	Biallelic
Adcy9	BAE	0	ENSMUSG00000005580		Biallelic	Biallelic
Adipor2	BAE	0	ENSMUSG00000030168		Biallelic	Biallelic
Aftph	BAE	0	ENSMUSG00000049659		Biallelic	Biallelic
Agap1	BAE	0	ENSMUSG00000055013		Biallelic	Biallelic
Agpat4	BAE	0	ENSMUSG00000023827		Biallelic	Biallelic
Agpat5	BAE	0	ENSMUSG00000031467		Biallelic	Biallelic
Agtrap	BAE	0	ENSMUSG00000029007		Biallelic	Biallelic
Agxt2l2	BAE	0	ENSMUSG00000020359		Biallelic	Biallelic
AI480653	BAE	0	ENSMUSG00000047434		Biallelic	Biallelic
Akap1	BAE	0	ENSMUSG00000018428		Biallelic	Biallelic
Akap13	BAE	0	ENSMUSG00000066406		Biallelic	Biallelic
Akap8	BAE	0	ENSMUSG00000024045		Biallelic	Biallelic
Akap9	BAE	0	ENSMUSG00000040407		Biallelic	Biallelic
Alg14	BAE	0	ENSMUSG00000039887		Biallelic	Biallelic
Ambra1	BAE	0	ENSMUSG00000040506		Biallelic	Biallelic
Ammecr1l	BAE	0	ENSMUSG00000041915		Biallelic	Biallelic
Anapc1	BAE	0	ENSMUSG00000014355		Biallelic	Biallelic
Anapc10	BAE	0	ENSMUSG00000036977		Biallelic	Biallelic
Anapc4	BAE	0	ENSMUSG00000029176		Biallelic	Biallelic
Angpt1	BAE	0	ENSMUSG00000022309		Biallelic	Biallelic
Ank2	BAE	0	ENSMUSG00000032826		Biallelic	Biallelic
Ankfy1	BAE	0	ENSMUSG00000020790		Biallelic	Biallelic
Ankib1	BAE	0	ENSMUSG00000040351		Biallelic	Biallelic
Ankrd17	BAE	0	ENSMUSG00000055204		Biallelic	Biallelic
Ankrd32	BAE	0	ENSMUSG00000021597		Biallelic	Biallelic
Ankrd50	BAE	0	ENSMUSG00000044864		Biallelic	Biallelic
Anks1	BAE	0	ENSMUSG00000024219		Biallelic	Biallelic
Anln	BAE	0	ENSMUSG00000036777		Biallelic	Biallelic
Ano6	BAE	0	ENSMUSG00000064210		Biallelic	Biallelic
Anp32b	BAE	0	ENSMUSG00000028333		Biallelic	Biallelic
Ap1g1	BAE	0	ENSMUSG00000031731		Biallelic	Biallelic
Ap4e1	BAE	0	ENSMUSG00000001998		Biallelic	Biallelic
Apbb2	BAE	0	ENSMUSG00000029207		Biallelic	Biallelic
Aqr	BAE	0	ENSMUSG00000040383		Biallelic	Biallelic
Arhgap10	BAE	0	ENSMUSG00000037148		Biallelic	Biallelic
Arhgap17	BAE	0	ENSMUSG00000030766		Biallelic	Biallelic
Arhgap21	BAE	0	ENSMUSG00000036591		Biallelic	Biallelic
Arhgap29	BAE	0	ENSMUSG00000039831		Biallelic	Biallelic
Arhgap5	BAE	0	ENSMUSG00000035133		Biallelic	Biallelic
Arhgef11	BAE	0	ENSMUSG00000041977		Biallelic	Biallelic
Arid1b	BAE	0	ENSMUSG00000069729		Biallelic	Biallelic
Arid3b	BAE	0	ENSMUSG00000004661		Biallelic	Biallelic
Arid4b	BAE	0	ENSMUSG00000039219		Biallelic	Biallelic
Arid5b	BAE	0	ENSMUSG00000019947		Biallelic	Biallelic
Arih1	BAE	0	ENSMUSG00000025234		Biallelic	Biallelic
Arl15	BAE	0	ENSMUSG00000042348		Biallelic	Biallelic
Arl5a	BAE	0	ENSMUSG00000036093		Biallelic	Biallelic
Arntl	BAE	0	ENSMUSG00000055116		Biallelic	Biallelic
Asap1	BAE	0	ENSMUSG00000022377		Biallelic	Biallelic
Asb1	BAE	0	ENSMUSG00000026311		Biallelic	Biallelic
Asb3	BAE	0	ENSMUSG00000020305		Biallelic	Biallelic
Ascc3	BAE	0	ENSMUSG00000038774		Biallelic	Biallelic
Aspm	BAE	0	ENSMUSG00000033952		Biallelic	Biallelic
Aste1	BAE	0	ENSMUSG00000032567		Biallelic	Biallelic
Asxl1	BAE	0	ENSMUSG00000042548		Biallelic	Biallelic
Atf6	BAE	0	ENSMUSG00000026663		Biallelic	Biallelic
Atf7ip	BAE	0	ENSMUSG00000030213		Biallelic	Biallelic
Atg16l1	BAE	0	ENSMUSG00000026289		Biallelic	Biallelic
Atg2b	BAE	0	ENSMUSG00000041341		Biallelic	Biallelic
Atg7	BAE	0	ENSMUSG00000030314		Biallelic	Biallelic
Atp11b	BAE	0	ENSMUSG00000037400		Biallelic	Biallelic
Atp5l	BAE	0	ENSMUSG00000038717		Biallelic	Biallelic
Atp6v1c1	BAE	0	ENSMUSG00000022295		Biallelic	Biallelic
Atxn1	BAE	0	ENSMUSG00000046876		Biallelic	Biallelic
Atxn10	BAE	0	ENSMUSG00000016541		Biallelic	Biallelic
Atxn2	BAE	0	ENSMUSG00000042605		Biallelic	Biallelic
Atxn7	BAE	0	ENSMUSG00000021738		Biallelic	Biallelic
Atxn7l1	BAE	0	ENSMUSG00000020564		Biallelic	Biallelic
AU019823	BAE	0	ENSMUSG00000059820		Biallelic	Biallelic
AW146154	BAE	0	ENSMUSG00000074166		Biallelic	Biallelic
AW549877	BAE	0	ENSMUSG00000041935		Biallelic	Biallelic
Axin1	BAE	0	ENSMUSG00000024182		Biallelic	Biallelic
B230219D22Rik	BAE	0	ENSMUSG00000045767		Biallelic	Biallelic
Bbx	BAE	0	ENSMUSG00000022641		Biallelic	Biallelic
BC017158	BAE	0	ENSMUSG00000030780		Biallelic	Biallelic
BC019943	BAE	0	ENSMUSG00000031577		Biallelic	Biallelic
BC024479	BAE	0	ENSMUSG00000042138		Biallelic	Biallelic
BC031353	BAE	0	ENSMUSG00000034858		Biallelic	Biallelic
BC049807	BAE	0	ENSMUSG00000067931		Biallelic	Biallelic
BC052040	BAE	0	ENSMUSG00000040282		Biallelic	Biallelic
BC059842	BAE	0	ENSMUSG00000033253	Szt2	Biallelic	Biallelic
Bcas3	BAE	0	ENSMUSG00000059439		Biallelic	Biallelic
Bcl2	BAE	0	ENSMUSG00000057329		Biallelic	Biallelic
Bdp1	BAE	0	ENSMUSG00000049658		Biallelic	Biallelic
Bmp1	BAE	0	ENSMUSG00000022098		Biallelic	Biallelic
Bmper	BAE	0	ENSMUSG00000031963		Biallelic	Biallelic
Bmpr1a	BAE	0	ENSMUSG00000021796		Biallelic	Biallelic
Bmpr2	BAE	0	ENSMUSG00000067336		Biallelic	Biallelic
Boc	BAE	0	ENSMUSG00000022687		Biallelic	Biallelic
Bok	BAE	0	ENSMUSG00000026278		Biallelic	Biallelic
Brca1	BAE	0	ENSMUSG00000017146		Biallelic	Biallelic
Bre	BAE	0	ENSMUSG00000052139		Biallelic	Biallelic
Brip1	BAE	0	ENSMUSG00000034329		Biallelic	Biallelic
Brpf3	BAE	0	ENSMUSG00000063952		Biallelic	Biallelic
Brwd2	BAE	0	ENSMUSG00000042055	Wdr11	Biallelic	Biallelic
Bsdc1	BAE	0	ENSMUSG00000040859		Biallelic	Biallelic
Btbd9	BAE	0	ENSMUSG00000062202		Biallelic	Biallelic
C1galt1	BAE	0	ENSMUSG00000042460		Biallelic	Biallelic
C330019G07Rik	BAE	0	ENSMUSG00000054280		Biallelic	Biallelic
Cacna2d1	BAE	0	ENSMUSG00000040118		Biallelic	Biallelic
Cald1	BAE	0	ENSMUSG00000029761		Biallelic	Biallelic
Camk2d	BAE	0	ENSMUSG00000053819		Biallelic	Biallelic
Camta1	BAE	0	ENSMUSG00000014592		Biallelic	Biallelic
Capza1	BAE	0	ENSMUSG00000070372		Biallelic	Biallelic
Capza2	BAE	0	ENSMUSG00000015733		Biallelic	Biallelic
Cast	BAE	0	ENSMUSG00000021585		Biallelic	Biallelic
Cbara1	BAE	0	ENSMUSG00000020111		Biallelic	Biallelic
Cbfa2t2	BAE	0	ENSMUSG00000038533		Biallelic	Biallelic
Ccar1	BAE	0	ENSMUSG00000020074		Biallelic	Biallelic
Ccdc46	BAE	0	ENSMUSG00000020728		Biallelic	Biallelic
Ccdc77	BAE	0	ENSMUSG00000030177		Biallelic	Biallelic
Ccdc88a	BAE	0	ENSMUSG00000032740		Biallelic	Biallelic
Ccdc9	BAE	0	ENSMUSG00000041375		Biallelic	Biallelic
Ccnb2	BAE	0	ENSMUSG00000032218		Biallelic	Biallelic
Ccnd2	BAE	0	ENSMUSG00000000184		Biallelic	Biallelic
Ccnk	BAE	0	ENSMUSG00000021258		Biallelic	Biallelic
Ccny	BAE	0	ENSMUSG00000024286		Biallelic	Biallelic
Cd2ap	BAE	0	ENSMUSG00000061665		Biallelic	Biallelic
Cdc42bpa	BAE	0	ENSMUSG00000026490		Biallelic	Biallelic
Cdc42ep3	BAE	0	ENSMUSG00000036533		Biallelic	Biallelic
Cdca2	BAE	0	ENSMUSG00000048922		Biallelic	Biallelic
Cdh11	BAE	0	ENSMUSG00000031673		Biallelic	Biallelic
Cdh2	BAE	0	ENSMUSG00000024304		Biallelic	Biallelic
Cdk13	BAE	0	ENSMUSG00000041297		Biallelic	Biallelic
Cdk14	BAE	0	ENSMUSG00000028926		Biallelic	Biallelic
Cdkal1	BAE	0	ENSMUSG00000006191		Biallelic	Biallelic
Cds2	BAE	0	ENSMUSG00000058793		Biallelic	Biallelic
Cdyl	BAE	0	ENSMUSG00000059288		Biallelic	Biallelic
Cenpa	BAE	0	ENSMUSG00000029177		Biallelic	Biallelic
Cep170	BAE	0	ENSMUSG00000057335		Biallelic	Biallelic
Cep250	BAE	0	ENSMUSG00000038241		Biallelic	Biallelic
Cep68	BAE	0	ENSMUSG00000044066		Biallelic	Biallelic
Chaf1b	BAE	0	ENSMUSG00000022945		Biallelic	Biallelic
Chd1	BAE	0	ENSMUSG00000023852		Biallelic	Biallelic
Chd9	BAE	0	ENSMUSG00000056608		Biallelic	Biallelic
Cherp	BAE	0	ENSMUSG00000052488		Biallelic	Biallelic
Chmp4b	BAE	0	ENSMUSG00000038467		Biallelic	Biallelic
Ckap5	BAE	0	ENSMUSG00000040549		Biallelic	Biallelic
Clasp1	BAE	0	ENSMUSG00000064302		Biallelic	Biallelic
Clcn3	BAE	0	ENSMUSG00000004319		Biallelic	Biallelic
Clcn7	BAE	0	ENSMUSG00000036636		Biallelic	Biallelic
Clec16a	BAE	0	ENSMUSG00000068663		Biallelic	Biallelic
Clybl	BAE	0	ENSMUSG00000025545		Biallelic	Biallelic
Cnnm2	BAE	0	ENSMUSG00000064105		Biallelic	Biallelic
Cnot1	BAE	0	ENSMUSG00000036550		Biallelic	Biallelic
Cnot10	BAE	0	ENSMUSG00000056167		Biallelic	Biallelic
Cobll1	BAE	0	ENSMUSG00000034903		Biallelic	Biallelic
Cog3	BAE	0	ENSMUSG00000034893		Biallelic	Biallelic
Cog5	BAE	0	ENSMUSG00000035933		Biallelic	Biallelic
Coil	BAE	0	ENSMUSG00000033983		Biallelic	Biallelic
Col12a1	BAE	0	ENSMUSG00000032332		Biallelic	Biallelic
Col4a3bp	BAE	0	ENSMUSG00000021669		Biallelic	Biallelic
Col5a1	BAE	0	ENSMUSG00000026837		Biallelic	Biallelic
Col5a2	BAE	0	ENSMUSG00000026042		Biallelic	Biallelic
Cops2	BAE	0	ENSMUSG00000027206		Biallelic	Biallelic
Cops5	BAE	0	ENSMUSG00000025917		Biallelic	Biallelic
Copz1	BAE	0	ENSMUSG00000060992		Biallelic	Biallelic
Cox11	BAE	0	ENSMUSG00000020544		Biallelic	Biallelic
Cpe	BAE	0	ENSMUSG00000037852		Biallelic	Biallelic
Cpne1	BAE	0	ENSMUSG00000074643		Biallelic	Biallelic
Cpsf6	BAE	0	ENSMUSG00000055531		Biallelic	Biallelic
Cpt1a	BAE	0	ENSMUSG00000024900		Biallelic	Biallelic
Creb1	BAE	0	ENSMUSG00000025958		Biallelic	Biallelic
Crim1	BAE	0	ENSMUSG00000024074		Biallelic	Biallelic
Crk	BAE	0	ENSMUSG00000017776		Biallelic	Biallelic
Cryzl1	BAE	0	ENSMUSG00000058240		Biallelic	Biallelic
Csgalnact1	BAE	0	ENSMUSG00000036356		Biallelic	Biallelic
Csnk1g1	BAE	0	ENSMUSG00000032384		Biallelic	Biallelic
Cstf3	BAE	0	ENSMUSG00000027176		Biallelic	Biallelic
Ctbp2	BAE	0	ENSMUSG00000030970		Biallelic	Biallelic
Ctdp1	BAE	0	ENSMUSG00000033323		Biallelic	Biallelic
Ctnnd1	BAE	0	ENSMUSG00000034101		Biallelic	Biallelic
Cttnbp2nl	BAE	0	ENSMUSG00000062127		Biallelic	Biallelic
Cuedc1	BAE	0	ENSMUSG00000018378		Biallelic	Biallelic
Cugbp1	BAE	0	ENSMUSG00000005506	Celf1	Biallelic	Biallelic
Cxadr	BAE	0	ENSMUSG00000022865		Biallelic	Biallelic
Cyb5b	BAE	0	ENSMUSG00000031924		Biallelic	Biallelic
Cyld	BAE	0	ENSMUSG00000036712		Biallelic	Biallelic
Cyp39a1	BAE	0	ENSMUSG00000023963		Biallelic	Biallelic
Cytsb	BAE	0	ENSMUSG00000042331	Specc1	Biallelic	Biallelic
D15Wsu169e	BAE	0	ENSMUSG00000033697	Arhgap39	Biallelic	Biallelic
D19Bwg1357e	BAE	0	ENSMUSG00000041360		Biallelic	Biallelic
D330038O06Rik	BAE	0	ENSMUSG00000043090	Zfp866	Biallelic	Biallelic
D9Ertd402e	BAE	0	ENSMUSG00000046603		Biallelic	Biallelic
Dars	BAE	0	ENSMUSG00000026356		Biallelic	Biallelic
Dbr1	BAE	0	ENSMUSG00000032469		Biallelic	Biallelic
Dcaf8	BAE	0	ENSMUSG00000026554		Biallelic	Biallelic
Dcbld2	BAE	0	ENSMUSG00000035107		Biallelic	Biallelic
Dclk1	BAE	0	ENSMUSG00000027797		Biallelic	Biallelic
Dclk2	BAE	0	ENSMUSG00000028078		Biallelic	Biallelic
Dcp1a	BAE	0	ENSMUSG00000021962		Biallelic	Biallelic
Dcps	BAE	0	ENSMUSG00000032040		Biallelic	Biallelic
Dctn4	BAE	0	ENSMUSG00000024603		Biallelic	Biallelic
Ddr2	BAE	0	ENSMUSG00000026674		Biallelic	Biallelic
Ddx1	BAE	0	ENSMUSG00000037149		Biallelic	Biallelic
Dennd1b	BAE	0	ENSMUSG00000056268		Biallelic	Biallelic
Depdc5	BAE	0	ENSMUSG00000037426		Biallelic	Biallelic
Dgkd	BAE	0	ENSMUSG00000070738		Biallelic	Biallelic
Dgkh	BAE	0	ENSMUSG00000034731		Biallelic	Biallelic
Dgkq	BAE	0	ENSMUSG00000004815		Biallelic	Biallelic
Diap3	BAE	0	ENSMUSG00000022021		Biallelic	Biallelic
Dip2b	BAE	0	ENSMUSG00000023026		Biallelic	Biallelic
Dip2c	BAE	0	ENSMUSG00000048264		Biallelic	Biallelic
Dis3l2	BAE	0	ENSMUSG00000053333		Biallelic	Biallelic
Dlc1	BAE	0	ENSMUSG00000031523		Biallelic	Biallelic
Dlgap4	BAE	0	ENSMUSG00000061689		Biallelic	Biallelic
Dlgap5	BAE	0	ENSMUSG00000037544		Biallelic	Biallelic
Dnajb4	BAE	0	ENSMUSG00000028035		Biallelic	Biallelic
Dnajc10	BAE	0	ENSMUSG00000027006		Biallelic	Biallelic
Dnalc4	BAE	0	ENSMUSG00000022420		Biallelic	Biallelic
Dock1	BAE	0	ENSMUSG00000058325		Biallelic	Biallelic
Dock5	BAE	0	ENSMUSG00000044447		Biallelic	Biallelic
Dock9	BAE	0	ENSMUSG00000025558		Biallelic	Biallelic
Dpp7	BAE	0	ENSMUSG00000026958		Biallelic	Biallelic
Dst	BAE	0	ENSMUSG00000026131		Biallelic	Biallelic
Dstn	BAE	0	ENSMUSG00000015932		Biallelic	Biallelic
Dtd1	BAE	0	ENSMUSG00000027430		Biallelic	Biallelic
Dym	BAE	0	ENSMUSG00000035765		Biallelic	Biallelic
Dync1h1	BAE	0	ENSMUSG00000018707		Biallelic	Biallelic
Dync1i2	BAE	0	ENSMUSG00000027012		Biallelic	Biallelic
Dync2h1	BAE	0	ENSMUSG00000047193		Biallelic	Biallelic
Ebf1	BAE	0	ENSMUSG00000057098		Biallelic	Biallelic
Edem3	BAE	0	ENSMUSG00000043019		Biallelic	Biallelic
Eef2k	BAE	0	ENSMUSG00000035064		Biallelic	Biallelic
Efna5	BAE	0	ENSMUSG00000048915		Biallelic	Biallelic
Egln1	BAE	0	ENSMUSG00000031987		Biallelic	Biallelic
Ehd4	BAE	0	ENSMUSG00000027293		Biallelic	Biallelic
Ehmt1	BAE	0	ENSMUSG00000036893		Biallelic	Biallelic
Eif2ak2	BAE	0	ENSMUSG00000024079		Biallelic	Biallelic
Eif2s2	BAE	0	ENSMUSG00000074656		Biallelic	Biallelic
Eif3e	BAE	0	ENSMUSG00000022336		Biallelic	Biallelic
Eif3j	BAE	0	ENSMUSG00000027236		Biallelic	Biallelic
Eif4e	BAE	0	ENSMUSG00000028156		Biallelic	Biallelic
Eif4g3	BAE	0	ENSMUSG00000028760		Biallelic	Biallelic
Ell2	BAE	0	ENSMUSG00000001542		Biallelic	Biallelic
Elovl6	BAE	0	ENSMUSG00000041220		Biallelic	Biallelic
Eml4	BAE	0	ENSMUSG00000032624		Biallelic	Biallelic
Epb4.1	BAE	0	ENSMUSG00000028906		Biallelic	Biallelic
Eps15l1	BAE	0	ENSMUSG00000006276		Biallelic	Biallelic
Erbb2	BAE	0	ENSMUSG00000062312		Biallelic	Biallelic
Erbb2ip	BAE	0	ENSMUSG00000021709		Biallelic	Biallelic
Erc1	BAE	0	ENSMUSG00000030172		Biallelic	Biallelic
Ercc4	BAE	0	ENSMUSG00000022545		Biallelic	Biallelic
Ergic1	BAE	0	ENSMUSG00000001576		Biallelic	Biallelic
Esf1	BAE	0	ENSMUSG00000045624		Biallelic	Biallelic
Etv6	BAE	0	ENSMUSG00000030199		Biallelic	Biallelic
Evi5	BAE	0	ENSMUSG00000011831		Biallelic	Biallelic
Evl	BAE	0	ENSMUSG00000021262		Biallelic	Biallelic
Exoc2	BAE	0	ENSMUSG00000021357		Biallelic	Biallelic
Exosc1	BAE	0	ENSMUSG00000034321		Biallelic	Biallelic
Ext1	BAE	0	ENSMUSG00000061731		Biallelic	Biallelic
Eya4	BAE	0	ENSMUSG00000010461		Biallelic	Biallelic
Fam105b	BAE	0	ENSMUSG00000046034		Biallelic	Biallelic
Fam111a	BAE	0	ENSMUSG00000024691		Biallelic	Biallelic
Fam114a1	BAE	0	ENSMUSG00000029185		Biallelic	Biallelic
Fam126a	BAE	0	ENSMUSG00000028995		Biallelic	Biallelic
Fam135a	BAE	0	ENSMUSG00000026153		Biallelic	Biallelic
Fam13b	BAE	0	ENSMUSG00000036501		Biallelic	Biallelic
Fam168b	BAE	0	ENSMUSG00000037503		Biallelic	Biallelic
Fam172a	BAE	0	ENSMUSG00000064138		Biallelic	Biallelic
Fam18b	BAE	0	ENSMUSG00000014177		Biallelic	Biallelic
Fam83d	BAE	0	ENSMUSG00000027654		Biallelic	Biallelic
Fancc	BAE	0	ENSMUSG00000021461		Biallelic	Biallelic
Farp1	BAE	0	ENSMUSG00000025555		Biallelic	Biallelic
Fars2	BAE	0	ENSMUSG00000021420		Biallelic	Biallelic
Fbln2	BAE	0	ENSMUSG00000064080		Biallelic	Biallelic
Fbxl17	BAE	0	ENSMUSG00000023965		Biallelic	Biallelic
Fbxo28	BAE	0	ENSMUSG00000047539		Biallelic	Biallelic
Fbxo34	BAE	0	ENSMUSG00000037536		Biallelic	Biallelic
Fbxo5	BAE	0	ENSMUSG00000019773		Biallelic	Biallelic
Fermt2	BAE	0	ENSMUSG00000037712		Biallelic	Biallelic
Fgfr2	BAE	0	ENSMUSG00000030849		Biallelic	Biallelic
Fggy	BAE	0	ENSMUSG00000028573		Biallelic	Biallelic
Fign	BAE	0	ENSMUSG00000075324		Biallelic	Biallelic
Fip1l1	BAE	0	ENSMUSG00000029227		Biallelic	Biallelic
Fmn1	BAE	0	ENSMUSG00000044042		Biallelic	Biallelic
Fndc3a	BAE	0	ENSMUSG00000033487		Biallelic	Biallelic
Fndc3b	BAE	0	ENSMUSG00000039286		Biallelic	Biallelic
Foxk1	BAE	0	ENSMUSG00000056493		Biallelic	Biallelic
Foxk2	BAE	0	ENSMUSG00000039275		Biallelic	Biallelic
Foxn3	BAE	0	ENSMUSG00000033713		Biallelic	Biallelic
Frmd4a	BAE	0	ENSMUSG00000026657		Biallelic	Biallelic
Frmd6	BAE	0	ENSMUSG00000048285		Biallelic	Biallelic
Frrs1	BAE	0	ENSMUSG00000033386		Biallelic	Biallelic
Fryl	BAE	0	ENSMUSG00000070733		Biallelic	Biallelic
Fto	BAE	0	ENSMUSG00000055932		Biallelic	Biallelic
G3bp1	BAE	0	ENSMUSG00000018583		Biallelic	Biallelic
G3bp2	BAE	0	ENSMUSG00000029405		Biallelic	Biallelic
Gak	BAE	0	ENSMUSG00000062234		Biallelic	Biallelic
Galnt10	BAE	0	ENSMUSG00000020520		Biallelic	Biallelic
Gatad2a	BAE	0	ENSMUSG00000036180		Biallelic	Biallelic
Gcap14	BAE	0	ENSMUSG00000058690		Biallelic	Biallelic
Gfm2	BAE	0	ENSMUSG00000021666		Biallelic	Biallelic
Gfpt1	BAE	0	ENSMUSG00000029992		Biallelic	Biallelic
Gga3	BAE	0	ENSMUSG00000020740		Biallelic	Biallelic
Ghitm	BAE	0	ENSMUSG00000041028		Biallelic	Biallelic
Gins4	BAE	0	ENSMUSG00000031546		Biallelic	Biallelic
Gli3	BAE	0	ENSMUSG00000021318		Biallelic	Biallelic
Glis3	BAE	0	ENSMUSG00000052942		Biallelic	Biallelic
Gm14005	BAE	0	ENSMUSG00000074813		Biallelic	Biallelic
Gm672	BAE	0	ENSMUSG00000052928		Biallelic	Biallelic
Gmcl1	BAE	0	ENSMUSG00000001157		Biallelic	Biallelic
Gmds	BAE	0	ENSMUSG00000038372		Biallelic	Biallelic
Gnaq	BAE	0	ENSMUSG00000024639		Biallelic	Biallelic
Gnpat	BAE	0	ENSMUSG00000031985		Biallelic	Biallelic
Gnptab	BAE	0	ENSMUSG00000035311		Biallelic	Biallelic
Golga5	BAE	0	ENSMUSG00000021192		Biallelic	Biallelic
Golga7	BAE	0	ENSMUSG00000015341		Biallelic	Biallelic
Gon4l	BAE	0	ENSMUSG00000054199		Biallelic	Biallelic
Gpatch8	BAE	0	ENSMUSG00000034621		Biallelic	Biallelic
Gpc6	BAE	0	ENSMUSG00000058571		Biallelic	Biallelic
Gpr177	BAE	0	ENSMUSG00000028173	Wls	Biallelic	Biallelic
Grem1	BAE	0	ENSMUSG00000074934		Biallelic	Biallelic
Grlf1	BAE	0	ENSMUSG00000058230		Biallelic	Biallelic
Gsk3b	BAE	0	ENSMUSG00000022812		Biallelic	Biallelic
Gsr	BAE	0	ENSMUSG00000031584		Biallelic	Biallelic
Gtf2b	BAE	0	ENSMUSG00000028271		Biallelic	Biallelic
Gtf2f1	BAE	0	ENSMUSG00000002658		Biallelic	Biallelic
Hbs1l	BAE	0	ENSMUSG00000019977		Biallelic	Biallelic
Hdac2	BAE	0	ENSMUSG00000019777		Biallelic	Biallelic
Hdac4	BAE	0	ENSMUSG00000073617		Biallelic	Biallelic
Heatr1	BAE	0	ENSMUSG00000050244		Biallelic	Biallelic
Heatr3	BAE	0	ENSMUSG00000031657		Biallelic	Biallelic
Heatr6	BAE	0	ENSMUSG00000000976		Biallelic	Biallelic
Hectd1	BAE	0	ENSMUSG00000035247		Biallelic	Biallelic
Helz	BAE	0	ENSMUSG00000020721		Biallelic	Biallelic
Herc1	BAE	0	ENSMUSG00000038664		Biallelic	Biallelic
Herc2	BAE	0	ENSMUSG00000030451		Biallelic	Biallelic
Herpud2	BAE	0	ENSMUSG00000008429		Biallelic	Biallelic
Hiatl1	BAE	0	ENSMUSG00000038212		Biallelic	Biallelic
Hibadh	BAE	0	ENSMUSG00000029776		Biallelic	Biallelic
Higd1a	BAE	0	ENSMUSG00000038412		Biallelic	Biallelic
Hinfp	BAE	0	ENSMUSG00000032119		Biallelic	Biallelic
Hipk3	BAE	0	ENSMUSG00000027177		Biallelic	Biallelic
Hivep2	BAE	0	ENSMUSG00000015501		Biallelic	Biallelic
Hmbox1	BAE	0	ENSMUSG00000021972		Biallelic	Biallelic
Hmgcr	BAE	0	ENSMUSG00000021670		Biallelic	Biallelic
Hmgxb3	BAE	0	ENSMUSG00000024622		Biallelic	Biallelic
Hp1bp3	BAE	0	ENSMUSG00000028759		Biallelic	Biallelic
Hps4	BAE	0	ENSMUSG00000042328		Biallelic	Biallelic
Hsd17b12	BAE	0	ENSMUSG00000027195		Biallelic	Biallelic
Hspa13	BAE	0	ENSMUSG00000032932		Biallelic	Biallelic
Hspa14	BAE	0	ENSMUSG00000051396		Biallelic	Biallelic
Hspbap1	BAE	0	ENSMUSG00000022849		Biallelic	Biallelic
Htt	BAE	0	ENSMUSG00000029104		Biallelic	Biallelic
Iars	BAE	0	ENSMUSG00000037851		Biallelic	Biallelic
Ick	BAE	0	ENSMUSG00000009828		Biallelic	Biallelic
Iffo1	BAE	0	ENSMUSG00000038271		Biallelic	Biallelic
Il15	BAE	0	ENSMUSG00000031712		Biallelic	Biallelic
Il1r1	BAE	0	ENSMUSG00000026072		Biallelic	Biallelic
Il6st	BAE	0	ENSMUSG00000021756		Biallelic	Biallelic
Impa2	BAE	0	ENSMUSG00000024525		Biallelic	Biallelic
Incenp	BAE	0	ENSMUSG00000024660		Biallelic	Biallelic
Ing5	BAE	0	ENSMUSG00000026283		Biallelic	Biallelic
Ino80d	BAE	0	ENSMUSG00000040865		Biallelic	Biallelic
Inpp4a	BAE	0	ENSMUSG00000026113		Biallelic	Biallelic
Inpp5k	BAE	0	ENSMUSG00000006127		Biallelic	Biallelic
Insr	BAE	0	ENSMUSG00000005534		Biallelic	Biallelic
Ints6	BAE	0	ENSMUSG00000035161		Biallelic	Biallelic
Ints7	BAE	0	ENSMUSG00000037461		Biallelic	Biallelic
Ints8	BAE	0	ENSMUSG00000040738		Biallelic	Biallelic
Ipo11	BAE	0	ENSMUSG00000042590		Biallelic	Biallelic
Ipo9	BAE	0	ENSMUSG00000041879		Biallelic	Biallelic
Irf2	BAE	0	ENSMUSG00000031627		Biallelic	Biallelic
Itch	BAE	0	ENSMUSG00000027598		Biallelic	Biallelic
Itga6	BAE	0	ENSMUSG00000027111		Biallelic	Biallelic
Itgb1	BAE	0	ENSMUSG00000025809		Biallelic	Biallelic
Itpr1	BAE	0	ENSMUSG00000030102		Biallelic	Biallelic
Itsn1	BAE	0	ENSMUSG00000022957		Biallelic	Biallelic
Jazf1	BAE	0	ENSMUSG00000063568		Biallelic	Biallelic
Jub	BAE	0	ENSMUSG00000022178		Biallelic	Biallelic
Kalrn	BAE	0	ENSMUSG00000061751		Biallelic	Biallelic
Kank1	BAE	0	ENSMUSG00000032702		Biallelic	Biallelic
Kcmf1	BAE	0	ENSMUSG00000055239		Biallelic	Biallelic
Kctd5	BAE	0	ENSMUSG00000016946		Biallelic	Biallelic
Kdm1b	BAE	0	ENSMUSG00000038080		Biallelic	Biallelic
Kdm5b	BAE	0	ENSMUSG00000042207		Biallelic	Biallelic
Kidins220	BAE	0	ENSMUSG00000036333		Biallelic	Biallelic
Kif16b	BAE	0	ENSMUSG00000038844		Biallelic	Biallelic
Kif21a	BAE	0	ENSMUSG00000022629		Biallelic	Biallelic
Kirrel3	BAE	0	ENSMUSG00000032036		Biallelic	Biallelic
Klf3	BAE	0	ENSMUSG00000029178		Biallelic	Biallelic
Klhl12	BAE	0	ENSMUSG00000026455		Biallelic	Biallelic
Klhl28	BAE	0	ENSMUSG00000020948		Biallelic	Biallelic
Klraq1	BAE	0	ENSMUSG00000034709		Biallelic	Biallelic
Kpna4	BAE	0	ENSMUSG00000027782		Biallelic	Biallelic
Krit1	BAE	0	ENSMUSG00000000600		Biallelic	Biallelic
Ktn1	BAE	0	ENSMUSG00000021843		Biallelic	Biallelic
Lace1	BAE	0	ENSMUSG00000038302		Biallelic	Biallelic
Lama4	BAE	0	ENSMUSG00000019846		Biallelic	Biallelic
Lama5	BAE	0	ENSMUSG00000015647		Biallelic	Biallelic
Lamc1	BAE	0	ENSMUSG00000026478		Biallelic	Biallelic
Large	BAE	0	ENSMUSG00000004383		Biallelic	Biallelic
Lcorl	BAE	0	ENSMUSG00000015882		Biallelic	Biallelic
Lekr1	BAE	0	ENSMUSG00000074579		Biallelic	Biallelic
Leo1	BAE	0	ENSMUSG00000042487		Biallelic	Biallelic
Leprotl1	BAE	0	ENSMUSG00000031513		Biallelic	Biallelic
Letm1	BAE	0	ENSMUSG00000005299		Biallelic	Biallelic
Lgmn	BAE	0	ENSMUSG00000021190		Biallelic	Biallelic
Lhfp	BAE	0	ENSMUSG00000048332		Biallelic	Biallelic
Lima1	BAE	0	ENSMUSG00000023022		Biallelic	Biallelic
Limd1	BAE	0	ENSMUSG00000025239		Biallelic	Biallelic
Lman1	BAE	0	ENSMUSG00000041891		Biallelic	Biallelic
Lmbrd2	BAE	0	ENSMUSG00000039704		Biallelic	Biallelic
Lmln	BAE	0	ENSMUSG00000022802		Biallelic	Biallelic
Lmo7	BAE	0	ENSMUSG00000033060		Biallelic	Biallelic
Lnpep	BAE	0	ENSMUSG00000023845		Biallelic	Biallelic
Lonp1	BAE	0	ENSMUSG00000041168		Biallelic	Biallelic
Lphn1	BAE	0	ENSMUSG00000013033		Biallelic	Biallelic
Lpin2	BAE	0	ENSMUSG00000024052		Biallelic	Biallelic
Lpp	BAE	0	ENSMUSG00000033306		Biallelic	Biallelic
Lrp1	BAE	0	ENSMUSG00000040249		Biallelic	Biallelic
Lrp12	BAE	0	ENSMUSG00000022305		Biallelic	Biallelic
Lrp5	BAE	0	ENSMUSG00000024913		Biallelic	Biallelic
Lrp6	BAE	0	ENSMUSG00000030201		Biallelic	Biallelic
Lrrc59	BAE	0	ENSMUSG00000020869		Biallelic	Biallelic
Lrrc8c	BAE	0	ENSMUSG00000054720		Biallelic	Biallelic
Lrrc8e	BAE	0	ENSMUSG00000046589		Biallelic	Biallelic
Lrrcc1	BAE	0	ENSMUSG00000027550		Biallelic	Biallelic
Lrrfip2	BAE	0	ENSMUSG00000032497		Biallelic	Biallelic
Lsm12	BAE	0	ENSMUSG00000020922		Biallelic	Biallelic
Lsm14b	BAE	0	ENSMUSG00000039108		Biallelic	Biallelic
Ltbp1	BAE	0	ENSMUSG00000001870		Biallelic	Biallelic
Luc7l	BAE	0	ENSMUSG00000024188		Biallelic	Biallelic
Luc7l3	BAE	0	ENSMUSG00000020863		Biallelic	Biallelic
Ly75	BAE	0	ENSMUSG00000026980		Biallelic	Biallelic
Lztr1	BAE	0	ENSMUSG00000022761		Biallelic	Biallelic
Macf1	BAE	0	ENSMUSG00000028649		Biallelic	Biallelic
Mad1l1	BAE	0	ENSMUSG00000029554		Biallelic	Biallelic
Magi1	BAE	0	ENSMUSG00000045095		Biallelic	Biallelic
Man1a2	BAE	0	ENSMUSG00000008763		Biallelic	Biallelic
Map2k3	BAE	0	ENSMUSG00000018932		Biallelic	Biallelic
Map2k4	BAE	0	ENSMUSG00000033352		Biallelic	Biallelic
Map2k5	BAE	0	ENSMUSG00000058444		Biallelic	Biallelic
Map3k10	BAE	0	ENSMUSG00000040390		Biallelic	Biallelic
Map3k4	BAE	0	ENSMUSG00000014426		Biallelic	Biallelic
Map4k3	BAE	0	ENSMUSG00000024242		Biallelic	Biallelic
Map4k4	BAE	0	ENSMUSG00000026074		Biallelic	Biallelic
Mapk14	BAE	0	ENSMUSG00000053436		Biallelic	Biallelic
Mapk8	BAE	0	ENSMUSG00000021936		Biallelic	Biallelic
Mapkap1	BAE	0	ENSMUSG00000038696		Biallelic	Biallelic
March3	BAE	0	ENSMUSG00000032656		Biallelic	Biallelic
March8	BAE	0	ENSMUSG00000025702		Biallelic	Biallelic
Mare	BAE	0	ENSMUSG00000020289	Nprl3	Biallelic	Biallelic
Mark3	BAE	0	ENSMUSG00000007411		Biallelic	Biallelic
Mars	BAE	0	ENSMUSG00000040354		Biallelic	Biallelic
Matn2	BAE	0	ENSMUSG00000022324		Biallelic	Biallelic
Mbd5	BAE	0	ENSMUSG00000036792		Biallelic	Biallelic
Mbnl1	BAE	0	ENSMUSG00000027763		Biallelic	Biallelic
Mbnl2	BAE	0	ENSMUSG00000022139		Biallelic	Biallelic
Mcc	BAE	0	ENSMUSG00000071856		Biallelic	Biallelic
Mcm3ap	BAE	0	ENSMUSG00000001150		Biallelic	Biallelic
Mcm6	BAE	0	ENSMUSG00000026355		Biallelic	Biallelic
Mcm8	BAE	0	ENSMUSG00000027353		Biallelic	Biallelic
Mcph1	BAE	0	ENSMUSG00000039842		Biallelic	Biallelic
Mdm1	BAE	0	ENSMUSG00000020212		Biallelic	Biallelic
Me1	BAE	0	ENSMUSG00000032418		Biallelic	Biallelic
Me3	BAE	0	ENSMUSG00000030621		Biallelic	Biallelic
Mecom	BAE	0	ENSMUSG00000027684		Biallelic	Biallelic
Med13l	BAE	0	ENSMUSG00000018076		Biallelic	Biallelic
Med23	BAE	0	ENSMUSG00000019984		Biallelic	Biallelic
Med26	BAE	0	ENSMUSG00000045248		Biallelic	Biallelic
Meis2	BAE	0	ENSMUSG00000027210		Biallelic	Biallelic
Met	BAE	0	ENSMUSG00000009376		Biallelic	Biallelic
Metap2	BAE	0	ENSMUSG00000036112		Biallelic	Biallelic
Mfhas1	BAE	0	ENSMUSG00000070056		Biallelic	Biallelic
Mitf	BAE	0	ENSMUSG00000035158		Biallelic	Biallelic
Mkl1	BAE	0	ENSMUSG00000042292		Biallelic	Biallelic
Mlec	BAE	0	ENSMUSG00000048578		Biallelic	Biallelic
Mll1	BAE	0	ENSMUSG00000002028		Biallelic	Biallelic
Mll5	BAE	0	ENSMUSG00000029004		Biallelic	Biallelic
Mllt4	BAE	0	ENSMUSG00000068036		Biallelic	Biallelic
Mmp16	BAE	0	ENSMUSG00000028226		Biallelic	Biallelic
Mmp28	BAE	0	ENSMUSG00000020682		Biallelic	Biallelic
Mocs1	BAE	0	ENSMUSG00000064120		Biallelic	Biallelic
Mphosph9	BAE	0	ENSMUSG00000038126		Biallelic	Biallelic
Mrpl39	BAE	0	ENSMUSG00000022889		Biallelic	Biallelic
Mrpl52	BAE	0	ENSMUSG00000010406		Biallelic	Biallelic
Msh6	BAE	0	ENSMUSG00000005370		Biallelic	Biallelic
Msi2	BAE	0	ENSMUSG00000069769		Biallelic	Biallelic
Msra	BAE	0	ENSMUSG00000054733		Biallelic	Biallelic
Mtap1b	BAE	0	ENSMUSG00000052727		Biallelic	Biallelic
Mtap4	BAE	0	ENSMUSG00000032479		Biallelic	Biallelic
Mthfd1l	BAE	0	ENSMUSG00000040675		Biallelic	Biallelic
Mtif2	BAE	0	ENSMUSG00000020459		Biallelic	Biallelic
Mtmr12	BAE	0	ENSMUSG00000039458		Biallelic	Biallelic
Mtus1	BAE	0	ENSMUSG00000045636		Biallelic	Biallelic
Mudeng	BAE	0	ENSMUSG00000036291		Biallelic	Biallelic
Mvk	BAE	0	ENSMUSG00000041939		Biallelic	Biallelic
Mycbp2	BAE	0	ENSMUSG00000033004		Biallelic	Biallelic
Myh10	BAE	0	ENSMUSG00000020900		Biallelic	Biallelic
Mylip	BAE	0	ENSMUSG00000038175		Biallelic	Biallelic
Myo10	BAE	0	ENSMUSG00000022272		Biallelic	Biallelic
Myo1b	BAE	0	ENSMUSG00000018417		Biallelic	Biallelic
Myo1e	BAE	0	ENSMUSG00000032220		Biallelic	Biallelic
Myst2	BAE	0	ENSMUSG00000038909		Biallelic	Biallelic
Myst3	BAE	0	ENSMUSG00000031540		Biallelic	Biallelic
Naa16	BAE	0	ENSMUSG00000022020		Biallelic	Biallelic
Naa25	BAE	0	ENSMUSG00000042719		Biallelic	Biallelic
Naa35	BAE	0	ENSMUSG00000021555		Biallelic	Biallelic
Nacc1	BAE	0	ENSMUSG00000001910		Biallelic	Biallelic
Nampt	BAE	0	ENSMUSG00000020572		Biallelic	Biallelic
Nap1l1	BAE	0	ENSMUSG00000058799		Biallelic	Biallelic
Nav1	BAE	0	ENSMUSG00000009418		Biallelic	Biallelic
Nav3	BAE	0	ENSMUSG00000020181		Biallelic	Biallelic
Nbas	BAE	0	ENSMUSG00000020576		Biallelic	Biallelic
Nbea	BAE	0	ENSMUSG00000027799		Biallelic	Biallelic
Ncapg	BAE	0	ENSMUSG00000015880		Biallelic	Biallelic
Ncaph	BAE	0	ENSMUSG00000034906		Biallelic	Biallelic
Nckap1	BAE	0	ENSMUSG00000027002		Biallelic	Biallelic
Ncoa2	BAE	0	ENSMUSG00000005886		Biallelic	Biallelic
Ncor1	BAE	0	ENSMUSG00000018501		Biallelic	Biallelic
Ncor2	BAE	0	ENSMUSG00000029478		Biallelic	Biallelic
Ndst1	BAE	0	ENSMUSG00000054008		Biallelic	Biallelic
Ndufa7	BAE	0	ENSMUSG00000041881		Biallelic	Biallelic
Nedd4l	BAE	0	ENSMUSG00000024589		Biallelic	Biallelic
Neo1	BAE	0	ENSMUSG00000032340		Biallelic	Biallelic
Nfatc1	BAE	0	ENSMUSG00000033016		Biallelic	Biallelic
Nfs1	BAE	0	ENSMUSG00000027618		Biallelic	Biallelic
Ninl	BAE	0	ENSMUSG00000068115		Biallelic	Biallelic
Nisch	BAE	0	ENSMUSG00000021910		Biallelic	Biallelic
Nktr	BAE	0	ENSMUSG00000032525		Biallelic	Biallelic
Nlrc5	BAE	0	ENSMUSG00000074151	AI451557	Biallelic	Biallelic
Nme7	BAE	0	ENSMUSG00000026575		Biallelic	Biallelic
Nnt	BAE	0	ENSMUSG00000025453		Biallelic	Biallelic
Nploc4	BAE	0	ENSMUSG00000039703		Biallelic	Biallelic
Nptn	BAE	0	ENSMUSG00000032336		Biallelic	Biallelic
Nr1d2	BAE	0	ENSMUSG00000021775		Biallelic	Biallelic
Nrp1	BAE	0	ENSMUSG00000025810		Biallelic	Biallelic
Nsd1	BAE	0	ENSMUSG00000021488		Biallelic	Biallelic
Nsg1	BAE	0	ENSMUSG00000029126		Biallelic	Biallelic
Nsun2	BAE	0	ENSMUSG00000021595		Biallelic	Biallelic
Nubp2	BAE	0	ENSMUSG00000039183		Biallelic	Biallelic
Nuf2	BAE	0	ENSMUSG00000026683		Biallelic	Biallelic
Nxn	BAE	0	ENSMUSG00000020844		Biallelic	Biallelic
Ociad1	BAE	0	ENSMUSG00000029152		Biallelic	Biallelic
Odz4	BAE	0	ENSMUSG00000048078		Biallelic	Biallelic
Osbpl2	BAE	0	ENSMUSG00000039050		Biallelic	Biallelic
Osbpl8	BAE	0	ENSMUSG00000020189		Biallelic	Biallelic
Osmr	BAE	0	ENSMUSG00000022146		Biallelic	Biallelic
Oxsr1	BAE	0	ENSMUSG00000036737		Biallelic	Biallelic
P4ha3	BAE	0	ENSMUSG00000051048		Biallelic	Biallelic
Pabpc1	BAE	0	ENSMUSG00000022283		Biallelic	Biallelic
Pacrgl	BAE	0	ENSMUSG00000029089		Biallelic	Biallelic
Pafah1b1	BAE	0	ENSMUSG00000020745		Biallelic	Biallelic
Paip2	BAE	0	ENSMUSG00000037058		Biallelic	Biallelic
Palld	BAE	0	ENSMUSG00000058056		Biallelic	Biallelic
Palm2	BAE	0	ENSMUSG00000090053		Biallelic	Biallelic
Pan3	BAE	0	ENSMUSG00000029647		Biallelic	Biallelic
Papd4	BAE	0	ENSMUSG00000042167		Biallelic	Biallelic
Papd5	BAE	0	ENSMUSG00000036779		Biallelic	Biallelic
Papss1	BAE	0	ENSMUSG00000028032		Biallelic	Biallelic
Paqr3	BAE	0	ENSMUSG00000055725		Biallelic	Biallelic
Pard3	BAE	0	ENSMUSG00000025812		Biallelic	Biallelic
Parp11	BAE	0	ENSMUSG00000037997		Biallelic	Biallelic
Parp6	BAE	0	ENSMUSG00000025237		Biallelic	Biallelic
Parp8	BAE	0	ENSMUSG00000021725		Biallelic	Biallelic
Paxip1	BAE	0	ENSMUSG00000002221		Biallelic	Biallelic
Pbx1	BAE	0	ENSMUSG00000052534		Biallelic	Biallelic
Pcdh18	BAE	0	ENSMUSG00000037892		Biallelic	Biallelic
Pcf11	BAE	0	ENSMUSG00000041328		Biallelic	Biallelic
Pcmtd1	BAE	0	ENSMUSG00000051285		Biallelic	Biallelic
Pdcd6	BAE	0	ENSMUSG00000021576		Biallelic	Biallelic
Pde4d	BAE	0	ENSMUSG00000021699		Biallelic	Biallelic
Pde7a	BAE	0	ENSMUSG00000069094		Biallelic	Biallelic
Pde8b	BAE	0	ENSMUSG00000021684		Biallelic	Biallelic
Pdgfra	BAE	0	ENSMUSG00000029231		Biallelic	Biallelic
Pdlim5	BAE	0	ENSMUSG00000028273		Biallelic	Biallelic
Pdpk1	BAE	0	ENSMUSG00000024122		Biallelic	Biallelic
Pdss2	BAE	0	ENSMUSG00000038240		Biallelic	Biallelic
Pdxdc1	BAE	0	ENSMUSG00000022680		Biallelic	Biallelic
Pepd	BAE	0	ENSMUSG00000063931		Biallelic	Biallelic
Pet112l	BAE	0	ENSMUSG00000028085		Biallelic	Biallelic
Pex13	BAE	0	ENSMUSG00000020283		Biallelic	Biallelic
Phf14	BAE	0	ENSMUSG00000029629		Biallelic	Biallelic
Phf17	BAE	0	ENSMUSG00000025764		Biallelic	Biallelic
Phf21a	BAE	0	ENSMUSG00000058318		Biallelic	Biallelic
Phf5a	BAE	0	ENSMUSG00000061360		Biallelic	Biallelic
Phkb	BAE	0	ENSMUSG00000036879		Biallelic	Biallelic
Phldb2	BAE	0	ENSMUSG00000033149		Biallelic	Biallelic
Phlpp1	BAE	0	ENSMUSG00000044340		Biallelic	Biallelic
Phxr4	BAE	0	ENSMUSG00000031802		Biallelic	Biallelic
Pias1	BAE	0	ENSMUSG00000032405		Biallelic	Biallelic
Pias2	BAE	0	ENSMUSG00000025423		Biallelic	Biallelic
Pign	BAE	0	ENSMUSG00000056536		Biallelic	Biallelic
Pip4k2c	BAE	0	ENSMUSG00000025417		Biallelic	Biallelic
Pitpnc1	BAE	0	ENSMUSG00000040430		Biallelic	Biallelic
Pkd1	BAE	0	ENSMUSG00000032855		Biallelic	Biallelic
Pkn1	BAE	0	ENSMUSG00000057672		Biallelic	Biallelic
Pkn2	BAE	0	ENSMUSG00000004591		Biallelic	Biallelic
Plcg1	BAE	0	ENSMUSG00000016933		Biallelic	Biallelic
Plcxd2	BAE	0	ENSMUSG00000087141		Biallelic	Biallelic
Pld1	BAE	0	ENSMUSG00000027695		Biallelic	Biallelic
Pldn	BAE	0	ENSMUSG00000005804		Biallelic	Biallelic
Plekhg3	BAE	0	ENSMUSG00000052609		Biallelic	Biallelic
Plekhh2	BAE	0	ENSMUSG00000040852		Biallelic	Biallelic
Plekhm3	BAE	0	ENSMUSG00000051344		Biallelic	Biallelic
Plk1s1	BAE	0	ENSMUSG00000074749		Biallelic	Biallelic
Plxna1	BAE	0	ENSMUSG00000030084		Biallelic	Biallelic
Pmepa1	BAE	0	ENSMUSG00000038400		Biallelic	Biallelic
Pold3	BAE	0	ENSMUSG00000030726		Biallelic	Biallelic
Poldip3	BAE	0	ENSMUSG00000041815		Biallelic	Biallelic
Polh	BAE	0	ENSMUSG00000023953		Biallelic	Biallelic
Polr1a	BAE	0	ENSMUSG00000049553		Biallelic	Biallelic
Pols	BAE	0	ENSMUSG00000034575	Papd7	Biallelic	Biallelic
Ppap2a	BAE	0	ENSMUSG00000021759		Biallelic	Biallelic
Ppargc1b	BAE	0	ENSMUSG00000033871		Biallelic	Biallelic
Ppfia1	BAE	0	ENSMUSG00000037519		Biallelic	Biallelic
Ppfibp1	BAE	0	ENSMUSG00000016487		Biallelic	Biallelic
Ppp1r12a	BAE	0	ENSMUSG00000019907		Biallelic	Biallelic
Ppp1r12b	BAE	0	ENSMUSG00000073557		Biallelic	Biallelic
Ppp1r16a	BAE	0	ENSMUSG00000033819		Biallelic	Biallelic
Ppp3ca	BAE	0	ENSMUSG00000028161		Biallelic	Biallelic
Prdm5	BAE	0	ENSMUSG00000029913		Biallelic	Biallelic
Prep	BAE	0	ENSMUSG00000019849		Biallelic	Biallelic
Prim2	BAE	0	ENSMUSG00000026134		Biallelic	Biallelic
Prkca	BAE	0	ENSMUSG00000050965		Biallelic	Biallelic
Prkd1	BAE	0	ENSMUSG00000002688		Biallelic	Biallelic
Prpf6	BAE	0	ENSMUSG00000002455		Biallelic	Biallelic
Prr8	BAE	0	ENSMUSG00000048271	Rbm33	Biallelic	Biallelic
Prune2	BAE	0	ENSMUSG00000039126		Biallelic	Biallelic
Psmb7	BAE	0	ENSMUSG00000026750		Biallelic	Biallelic
Psmd14	BAE	0	ENSMUSG00000026914		Biallelic	Biallelic
Ptbp2	BAE	0	ENSMUSG00000028134		Biallelic	Biallelic
Ptk2	BAE	0	ENSMUSG00000022607		Biallelic	Biallelic
Ptplb	BAE	0	ENSMUSG00000035376		Biallelic	Biallelic
Ptpn14	BAE	0	ENSMUSG00000026604		Biallelic	Biallelic
Ptpn2	BAE	0	ENSMUSG00000024539		Biallelic	Biallelic
Ptpn21	BAE	0	ENSMUSG00000021009		Biallelic	Biallelic
Ptpra	BAE	0	ENSMUSG00000027303		Biallelic	Biallelic
Ptprg	BAE	0	ENSMUSG00000021745		Biallelic	Biallelic
Ptprk	BAE	0	ENSMUSG00000019889		Biallelic	Biallelic
Ptprm	BAE	0	ENSMUSG00000033278		Biallelic	Biallelic
Pum2	BAE	0	ENSMUSG00000020594		Biallelic	Biallelic
Qsox1	BAE	0	ENSMUSG00000033684		Biallelic	Biallelic
Qsox2	BAE	0	ENSMUSG00000036327		Biallelic	Biallelic
Qtrtd1	BAE	0	ENSMUSG00000022704		Biallelic	Biallelic
R3hdm2	BAE	0	ENSMUSG00000025404		Biallelic	Biallelic
Rab11b	BAE	0	ENSMUSG00000077450		Biallelic	Biallelic
Rab28	BAE	0	ENSMUSG00000029128		Biallelic	Biallelic
Rab30	BAE	0	ENSMUSG00000030643		Biallelic	Biallelic
Rab6	BAE	0	ENSMUSG00000030704		Biallelic	Biallelic
Rabep1	BAE	0	ENSMUSG00000020817		Biallelic	Biallelic
Rabgap1	BAE	0	ENSMUSG00000035437		Biallelic	Biallelic
Rabgap1l	BAE	0	ENSMUSG00000026721		Biallelic	Biallelic
Rac1	BAE	0	ENSMUSG00000001847		Biallelic	Biallelic
Rad54l2	BAE	0	ENSMUSG00000040661		Biallelic	Biallelic
Rae1	BAE	0	ENSMUSG00000027509		Biallelic	Biallelic
Rai14	BAE	0	ENSMUSG00000022246		Biallelic	Biallelic
Ralgapa2	BAE	0	ENSMUSG00000037110		Biallelic	Biallelic
Ralgapb	BAE	0	ENSMUSG00000027652		Biallelic	Biallelic
Raly	BAE	0	ENSMUSG00000027593		Biallelic	Biallelic
Ranbp3	BAE	0	ENSMUSG00000002372		Biallelic	Biallelic
Ranbp9	BAE	0	ENSMUSG00000038546		Biallelic	Biallelic
Rap1gds1	BAE	0	ENSMUSG00000028149		Biallelic	Biallelic
Rasa1	BAE	0	ENSMUSG00000021549		Biallelic	Biallelic
Rasal2	BAE	0	ENSMUSG00000070565		Biallelic	Biallelic
Rbbp4	BAE	0	ENSMUSG00000057236		Biallelic	Biallelic
Rbl1	BAE	0	ENSMUSG00000027641		Biallelic	Biallelic
Rbm26	BAE	0	ENSMUSG00000022119		Biallelic	Biallelic
Rbm6	BAE	0	ENSMUSG00000032582		Biallelic	Biallelic
Rbm9	BAE	0	ENSMUSG00000033565	Rbfox2	Biallelic	Biallelic
Rbms1	BAE	0	ENSMUSG00000026970		Biallelic	Biallelic
Rbms3	BAE	0	ENSMUSG00000039607		Biallelic	Biallelic
Rc3h2	BAE	0	ENSMUSG00000075376		Biallelic	Biallelic
Rcor1	BAE	0	ENSMUSG00000037896		Biallelic	Biallelic
Rdx	BAE	0	ENSMUSG00000032050		Biallelic	Biallelic
Rfc1	BAE	0	ENSMUSG00000029191		Biallelic	Biallelic
Rfwd2	BAE	0	ENSMUSG00000040782		Biallelic	Biallelic
Rfx7	BAE	0	ENSMUSG00000037674		Biallelic	Biallelic
Rgmb	BAE	0	ENSMUSG00000048027		Biallelic	Biallelic
Rgs12	BAE	0	ENSMUSG00000029101		Biallelic	Biallelic
Rhobtb3	BAE	0	ENSMUSG00000021589		Biallelic	Biallelic
Rnaseh2a	BAE	0	ENSMUSG00000052926		Biallelic	Biallelic
Rnf13	BAE	0	ENSMUSG00000036503		Biallelic	Biallelic
Rnf150	BAE	0	ENSMUSG00000047747		Biallelic	Biallelic
Rnf167	BAE	0	ENSMUSG00000040746		Biallelic	Biallelic
Rnf24	BAE	0	ENSMUSG00000048911		Biallelic	Biallelic
Rngtt	BAE	0	ENSMUSG00000028274		Biallelic	Biallelic
Rpe	BAE	0	ENSMUSG00000026005		Biallelic	Biallelic
Rps6ka5	BAE	0	ENSMUSG00000021180		Biallelic	Biallelic
Rras2	BAE	0	ENSMUSG00000055723		Biallelic	Biallelic
Rrbp1	BAE	0	ENSMUSG00000027422		Biallelic	Biallelic
Rreb1	BAE	0	ENSMUSG00000039087		Biallelic	Biallelic
Rrm1	BAE	0	ENSMUSG00000030978		Biallelic	Biallelic
Rsad1	BAE	0	ENSMUSG00000039096		Biallelic	Biallelic
Rsbn1	BAE	0	ENSMUSG00000044098		Biallelic	Biallelic
Rsbn1l	BAE	0	ENSMUSG00000039968		Biallelic	Biallelic
Rsf1	BAE	0	ENSMUSG00000035623		Biallelic	Biallelic
Rspo2	BAE	0	ENSMUSG00000051920		Biallelic	Biallelic
Rsu1	BAE	0	ENSMUSG00000026727		Biallelic	Biallelic
Rtn3	BAE	0	ENSMUSG00000024758		Biallelic	Biallelic
Rufy1	BAE	0	ENSMUSG00000020375		Biallelic	Biallelic
Runx1	BAE	0	ENSMUSG00000022952		Biallelic	Biallelic
Runx2	BAE	0	ENSMUSG00000039153		Biallelic	Biallelic
Ryk	BAE	0	ENSMUSG00000032547		Biallelic	Biallelic
Sacs	BAE	0	ENSMUSG00000048279		Biallelic	Biallelic
Safb2	BAE	0	ENSMUSG00000042625		Biallelic	Biallelic
Samd4	BAE	0	ENSMUSG00000021838		Biallelic	Biallelic
Saps3	BAE	0	ENSMUSG00000024908	Ppp6r3	Biallelic	Biallelic
Sarnp	BAE	0	ENSMUSG00000078427		Biallelic	Biallelic
Scarb2	BAE	0	ENSMUSG00000029426		Biallelic	Biallelic
Schip1	BAE	0	ENSMUSG00000027777		Biallelic	Biallelic
Sclt1	BAE	0	ENSMUSG00000059834		Biallelic	Biallelic
Scpep1	BAE	0	ENSMUSG00000000278		Biallelic	Biallelic
Scyl2	BAE	0	ENSMUSG00000069539		Biallelic	Biallelic
Scyl3	BAE	0	ENSMUSG00000026584		Biallelic	Biallelic
Sdad1	BAE	0	ENSMUSG00000029415		Biallelic	Biallelic
Sdc2	BAE	0	ENSMUSG00000022261		Biallelic	Biallelic
Sdccag8	BAE	0	ENSMUSG00000026504		Biallelic	Biallelic
Sec11a	BAE	0	ENSMUSG00000025724		Biallelic	Biallelic
Sec23ip	BAE	0	ENSMUSG00000055319		Biallelic	Biallelic
Sec31a	BAE	0	ENSMUSG00000035325		Biallelic	Biallelic
Sec62	BAE	0	ENSMUSG00000027706		Biallelic	Biallelic
Sec63	BAE	0	ENSMUSG00000019802		Biallelic	Biallelic
Sema3a	BAE	0	ENSMUSG00000028883		Biallelic	Biallelic
Sema3c	BAE	0	ENSMUSG00000028780		Biallelic	Biallelic
Sept11	BAE	0	ENSMUSG00000058013		Biallelic	Biallelic
Sestd1	BAE	0	ENSMUSG00000042272		Biallelic	Biallelic
Setbp1	BAE	0	ENSMUSG00000024548		Biallelic	Biallelic
Setd2	BAE	0	ENSMUSG00000044791		Biallelic	Biallelic
Setd3	BAE	0	ENSMUSG00000056770		Biallelic	Biallelic
Sf4	BAE	0	ENSMUSG00000011306	Sugp1	Biallelic	Biallelic
Sfrs11	BAE	0	ENSMUSG00000055436	Srsf11	Biallelic	Biallelic
Sft2d1	BAE	0	ENSMUSG00000073468		Biallelic	Biallelic
Sgcd	BAE	0	ENSMUSG00000020354		Biallelic	Biallelic
Sgpl1	BAE	0	ENSMUSG00000020097		Biallelic	Biallelic
Sh3glb1	BAE	0	ENSMUSG00000037062		Biallelic	Biallelic
Sh3rf1	BAE	0	ENSMUSG00000031642		Biallelic	Biallelic
Shfm1	BAE	0	ENSMUSG00000042541		Biallelic	Biallelic
Shoc2	BAE	0	ENSMUSG00000024976		Biallelic	Biallelic
Siah2	BAE	0	ENSMUSG00000036432		Biallelic	Biallelic
Sik2	BAE	0	ENSMUSG00000037112		Biallelic	Biallelic
Sil1	BAE	0	ENSMUSG00000024357		Biallelic	Biallelic
Sipa1l1	BAE	0	ENSMUSG00000042700		Biallelic	Biallelic
Sipa1l2	BAE	0	ENSMUSG00000001995		Biallelic	Biallelic
Slc12a6	BAE	0	ENSMUSG00000027130		Biallelic	Biallelic
Slc12a7	BAE	0	ENSMUSG00000017756		Biallelic	Biallelic
Slc19a2	BAE	0	ENSMUSG00000040918		Biallelic	Biallelic
Slc22a5	BAE	0	ENSMUSG00000018900		Biallelic	Biallelic
Slc30a7	BAE	0	ENSMUSG00000054414		Biallelic	Biallelic
Slc30a9	BAE	0	ENSMUSG00000029221		Biallelic	Biallelic
Slc35a5	BAE	0	ENSMUSG00000022664		Biallelic	Biallelic
Slc35b3	BAE	0	ENSMUSG00000021432		Biallelic	Biallelic
Slc35d2	BAE	0	ENSMUSG00000033114		Biallelic	Biallelic
Slc37a3	BAE	0	ENSMUSG00000029924		Biallelic	Biallelic
Slc39a10	BAE	0	ENSMUSG00000025986		Biallelic	Biallelic
Slc39a11	BAE	0	ENSMUSG00000041654		Biallelic	Biallelic
Slc39a9	BAE	0	ENSMUSG00000048833		Biallelic	Biallelic
Slc4a7	BAE	0	ENSMUSG00000021733		Biallelic	Biallelic
Slc7a1	BAE	0	ENSMUSG00000041313		Biallelic	Biallelic
Slco3a1	BAE	0	ENSMUSG00000025790		Biallelic	Biallelic
Slit2	BAE	0	ENSMUSG00000031558		Biallelic	Biallelic
Slmap	BAE	0	ENSMUSG00000021870		Biallelic	Biallelic
Sltm	BAE	0	ENSMUSG00000032212		Biallelic	Biallelic
Slu7	BAE	0	ENSMUSG00000020409		Biallelic	Biallelic
Smad2	BAE	0	ENSMUSG00000024563		Biallelic	Biallelic
Smad4	BAE	0	ENSMUSG00000024515		Biallelic	Biallelic
Smad6	BAE	0	ENSMUSG00000036867		Biallelic	Biallelic
Smap1	BAE	0	ENSMUSG00000026155		Biallelic	Biallelic
Smarcal1	BAE	0	ENSMUSG00000039354		Biallelic	Biallelic
Smc5	BAE	0	ENSMUSG00000024943		Biallelic	Biallelic
Smc6	BAE	0	ENSMUSG00000020608		Biallelic	Biallelic
Smek1	BAE	0	ENSMUSG00000041846		Biallelic	Biallelic
Smek2	BAE	0	ENSMUSG00000020463		Biallelic	Biallelic
Smurf1	BAE	0	ENSMUSG00000038780		Biallelic	Biallelic
Smyd2	BAE	0	ENSMUSG00000026603		Biallelic	Biallelic
Smyd3	BAE	0	ENSMUSG00000055067		Biallelic	Biallelic
Snd1	BAE	0	ENSMUSG00000001424		Biallelic	Biallelic
Snrnp200	BAE	0	ENSMUSG00000003660		Biallelic	Biallelic
Snrpf	BAE	0	ENSMUSG00000020018		Biallelic	Biallelic
Snta1	BAE	0	ENSMUSG00000027488		Biallelic	Biallelic
Snx10	BAE	0	ENSMUSG00000038301		Biallelic	Biallelic
Snx29	BAE	0	ENSMUSG00000071669		Biallelic	Biallelic
Snx30	BAE	0	ENSMUSG00000028385		Biallelic	Biallelic
Snx5	BAE	0	ENSMUSG00000027423		Biallelic	Biallelic
Sorbs1	BAE	0	ENSMUSG00000025006		Biallelic	Biallelic
Sorcs2	BAE	0	ENSMUSG00000029093		Biallelic	Biallelic
Spag1	BAE	0	ENSMUSG00000037617		Biallelic	Biallelic
Spag9	BAE	0	ENSMUSG00000020859		Biallelic	Biallelic
Sparc	BAE	0	ENSMUSG00000018593		Biallelic	Biallelic
Spata5	BAE	0	ENSMUSG00000027722		Biallelic	Biallelic
Spg21	BAE	0	ENSMUSG00000032388		Biallelic	Biallelic
Spna2	BAE	0	ENSMUSG00000057738		Biallelic	Biallelic
Spry1	BAE	0	ENSMUSG00000037211		Biallelic	Biallelic
Srgap2	BAE	0	ENSMUSG00000026425		Biallelic	Biallelic
Srpk2	BAE	0	ENSMUSG00000062604		Biallelic	Biallelic
Srpr	BAE	0	ENSMUSG00000032042		Biallelic	Biallelic
Srrm2	BAE	0	ENSMUSG00000039218		Biallelic	Biallelic
Ssbp2	BAE	0	ENSMUSG00000003992		Biallelic	Biallelic
Ssbp3	BAE	0	ENSMUSG00000061887		Biallelic	Biallelic
Ssfa2	BAE	0	ENSMUSG00000027007		Biallelic	Biallelic
St3gal3	BAE	0	ENSMUSG00000028538		Biallelic	Biallelic
St7	BAE	0	ENSMUSG00000029534		Biallelic	Biallelic
Stam	BAE	0	ENSMUSG00000026718		Biallelic	Biallelic
Stard13	BAE	0	ENSMUSG00000016128		Biallelic	Biallelic
Stat3	BAE	0	ENSMUSG00000004040		Biallelic	Biallelic
Stk11	BAE	0	ENSMUSG00000003068		Biallelic	Biallelic
Stk3	BAE	0	ENSMUSG00000022329		Biallelic	Biallelic
Stk4	BAE	0	ENSMUSG00000018209		Biallelic	Biallelic
Strn	BAE	0	ENSMUSG00000024077		Biallelic	Biallelic
Strn4	BAE	0	ENSMUSG00000030374		Biallelic	Biallelic
Stt3b	BAE	0	ENSMUSG00000032437		Biallelic	Biallelic
Stx18	BAE	0	ENSMUSG00000029125		Biallelic	Biallelic
Suhw4	BAE	0	ENSMUSG00000038535	Zfp280d	Biallelic	Biallelic
Sumf1	BAE	0	ENSMUSG00000030101		Biallelic	Biallelic
Supt7l	BAE	0	ENSMUSG00000053134		Biallelic	Biallelic
Svil	BAE	0	ENSMUSG00000024236		Biallelic	Biallelic
Synj1	BAE	0	ENSMUSG00000022973		Biallelic	Biallelic
Synj2	BAE	0	ENSMUSG00000023805		Biallelic	Biallelic
Syvn1	BAE	0	ENSMUSG00000024807		Biallelic	Biallelic
Taok3	BAE	0	ENSMUSG00000061288		Biallelic	Biallelic
Tasp1	BAE	0	ENSMUSG00000039033		Biallelic	Biallelic
Tbc1d22a	BAE	0	ENSMUSG00000051864		Biallelic	Biallelic
Tbc1d23	BAE	0	ENSMUSG00000022749		Biallelic	Biallelic
Tbca	BAE	0	ENSMUSG00000042043		Biallelic	Biallelic
Tbcel	BAE	0	ENSMUSG00000037287		Biallelic	Biallelic
Tbck	BAE	0	ENSMUSG00000028030		Biallelic	Biallelic
Tbx15	BAE	0	ENSMUSG00000027868		Biallelic	Biallelic
Tcea1	BAE	0	ENSMUSG00000033813		Biallelic	Biallelic
Tcerg1	BAE	0	ENSMUSG00000024498		Biallelic	Biallelic
Tcf4	BAE	0	ENSMUSG00000053477		Biallelic	Biallelic
Tcf7l1	BAE	0	ENSMUSG00000055799		Biallelic	Biallelic
Tcf7l2	BAE	0	ENSMUSG00000024985		Biallelic	Biallelic
Tdp1	BAE	0	ENSMUSG00000021177		Biallelic	Biallelic
Tdrd3	BAE	0	ENSMUSG00000022019		Biallelic	Biallelic
Tead1	BAE	0	ENSMUSG00000055320		Biallelic	Biallelic
Tex264	BAE	0	ENSMUSG00000040813		Biallelic	Biallelic
Tfdp1	BAE	0	ENSMUSG00000038482		Biallelic	Biallelic
Th1l	BAE	0	ENSMUSG00000016253		Biallelic	Biallelic
Thap3	BAE	0	ENSMUSG00000039759		Biallelic	Biallelic
Thrap3	BAE	0	ENSMUSG00000043962		Biallelic	Biallelic
Tiparp	BAE	0	ENSMUSG00000034640		Biallelic	Biallelic
Tirap	BAE	0	ENSMUSG00000032041		Biallelic	Biallelic
Tlk2	BAE	0	ENSMUSG00000020694		Biallelic	Biallelic
Tln2	BAE	0	ENSMUSG00000052698		Biallelic	Biallelic
Tmcc1	BAE	0	ENSMUSG00000030126		Biallelic	Biallelic
Tmco7	BAE	0	ENSMUSG00000041949		Biallelic	Biallelic
Tmem110	BAE	0	ENSMUSG00000006526		Biallelic	Biallelic
Tmem127	BAE	0	ENSMUSG00000034850		Biallelic	Biallelic
Tmem131	BAE	0	ENSMUSG00000026116		Biallelic	Biallelic
Tmem135	BAE	0	ENSMUSG00000039428		Biallelic	Biallelic
Tmem14c	BAE	0	ENSMUSG00000021361		Biallelic	Biallelic
Tmem167	BAE	0	ENSMUSG00000012422		Biallelic	Biallelic
Tmem175	BAE	0	ENSMUSG00000013495		Biallelic	Biallelic
Tmem2	BAE	0	ENSMUSG00000024754		Biallelic	Biallelic
Tmem65	BAE	0	ENSMUSG00000062373		Biallelic	Biallelic
Tmem87b	BAE	0	ENSMUSG00000014353		Biallelic	Biallelic
Tmtc4	BAE	0	ENSMUSG00000041594		Biallelic	Biallelic
Tnfrsf1a	BAE	0	ENSMUSG00000030341		Biallelic	Biallelic
Tnks	BAE	0	ENSMUSG00000031529		Biallelic	Biallelic
Tnks2	BAE	0	ENSMUSG00000024811		Biallelic	Biallelic
Tnpo1	BAE	0	ENSMUSG00000009470		Biallelic	Biallelic
Tnrc6a	BAE	0	ENSMUSG00000052707		Biallelic	Biallelic
Tnrc6b	BAE	0	ENSMUSG00000047888		Biallelic	Biallelic
Tom1	BAE	0	ENSMUSG00000042870		Biallelic	Biallelic
Top2b	BAE	0	ENSMUSG00000017485		Biallelic	Biallelic
Tor1aip2	BAE	0	ENSMUSG00000050565		Biallelic	Biallelic
Tpd52l2	BAE	0	ENSMUSG00000000827		Biallelic	Biallelic
Tpm4	BAE	0	ENSMUSG00000031799		Biallelic	Biallelic
Tpr	BAE	0	ENSMUSG00000006005		Biallelic	Biallelic
Traf3ip1	BAE	0	ENSMUSG00000034292		Biallelic	Biallelic
Traf6	BAE	0	ENSMUSG00000027164		Biallelic	Biallelic
Trak2	BAE	0	ENSMUSG00000026028		Biallelic	Biallelic
Tram2	BAE	0	ENSMUSG00000041779		Biallelic	Biallelic
Trappc9	BAE	0	ENSMUSG00000047921		Biallelic	Biallelic
Trib3	BAE	0	ENSMUSG00000032715		Biallelic	Biallelic
Trim44	BAE	0	ENSMUSG00000027189		Biallelic	Biallelic
Trim59	BAE	0	ENSMUSG00000034317		Biallelic	Biallelic
Trio	BAE	0	ENSMUSG00000022263		Biallelic	Biallelic
Trip11	BAE	0	ENSMUSG00000021188		Biallelic	Biallelic
Trove2	BAE	0	ENSMUSG00000018199		Biallelic	Biallelic
Trp53bp1	BAE	0	ENSMUSG00000043909		Biallelic	Biallelic
Trps1	BAE	0	ENSMUSG00000038679		Biallelic	Biallelic
Tsn	BAE	0	ENSMUSG00000026374		Biallelic	Biallelic
Tspan5	BAE	0	ENSMUSG00000028152		Biallelic	Biallelic
Ttc13	BAE	0	ENSMUSG00000037300		Biallelic	Biallelic
Ttc17	BAE	0	ENSMUSG00000027194		Biallelic	Biallelic
Ttc28	BAE	0	ENSMUSG00000033209		Biallelic	Biallelic
Ttc3	BAE	0	ENSMUSG00000040785		Biallelic	Biallelic
Ttl	BAE	0	ENSMUSG00000027394		Biallelic	Biallelic
Ttll12	BAE	0	ENSMUSG00000016757		Biallelic	Biallelic
Ttll5	BAE	0	ENSMUSG00000012609		Biallelic	Biallelic
Ttpal	BAE	0	ENSMUSG00000017679		Biallelic	Biallelic
Tubgcp3	BAE	0	ENSMUSG00000000759		Biallelic	Biallelic
Tulp4	BAE	0	ENSMUSG00000034377		Biallelic	Biallelic
Tusc3	BAE	0	ENSMUSG00000039530		Biallelic	Biallelic
Txndc5	BAE	0	ENSMUSG00000038991		Biallelic	Biallelic
Txnl1	BAE	0	ENSMUSG00000024583		Biallelic	Biallelic
Tyk2	BAE	0	ENSMUSG00000032175		Biallelic	Biallelic
Ubac2	BAE	0	ENSMUSG00000041765		Biallelic	Biallelic
Ube2cbp	BAE	0	ENSMUSG00000032415		Biallelic	Biallelic
Ube2e2	BAE	0	ENSMUSG00000058317		Biallelic	Biallelic
Ube2i	BAE	0	ENSMUSG00000015120		Biallelic	Biallelic
Ube2n	BAE	0	ENSMUSG00000074781		Biallelic	Biallelic
Ubl3	BAE	0	ENSMUSG00000001687		Biallelic	Biallelic
Ubn2	BAE	0	ENSMUSG00000038538		Biallelic	Biallelic
Ubr5	BAE	0	ENSMUSG00000037487		Biallelic	Biallelic
Ubxn4	BAE	0	ENSMUSG00000026353		Biallelic	Biallelic
Uchl5	BAE	0	ENSMUSG00000018189		Biallelic	Biallelic
Uggt1	BAE	0	ENSMUSG00000037470		Biallelic	Biallelic
Uhmk1	BAE	0	ENSMUSG00000026667		Biallelic	Biallelic
Unc84a	BAE	0	ENSMUSG00000036817	Sun1	Biallelic	Biallelic
Usf2	BAE	0	ENSMUSG00000058239		Biallelic	Biallelic
Usp13	BAE	0	ENSMUSG00000056900		Biallelic	Biallelic
Usp24	BAE	0	ENSMUSG00000028514		Biallelic	Biallelic
Usp32	BAE	0	ENSMUSG00000000804		Biallelic	Biallelic
Usp37	BAE	0	ENSMUSG00000033364		Biallelic	Biallelic
Usp38	BAE	0	ENSMUSG00000038250		Biallelic	Biallelic
Ust	BAE	0	ENSMUSG00000047712		Biallelic	Biallelic
Utp18	BAE	0	ENSMUSG00000054079		Biallelic	Biallelic
Utp20	BAE	0	ENSMUSG00000004356		Biallelic	Biallelic
Utrn	BAE	0	ENSMUSG00000019820		Biallelic	Biallelic
Uvrag	BAE	0	ENSMUSG00000035354		Biallelic	Biallelic
Vezt	BAE	0	ENSMUSG00000036099		Biallelic	Biallelic
Vgll3	BAE	0	ENSMUSG00000091243		Biallelic	Biallelic
Vldlr	BAE	0	ENSMUSG00000024924		Biallelic	Biallelic
Vprbp	BAE	0	ENSMUSG00000040325		Biallelic	Biallelic
Vps13b	BAE	0	ENSMUSG00000037646		Biallelic	Biallelic
Vps18	BAE	0	ENSMUSG00000034216		Biallelic	Biallelic
Vps53	BAE	0	ENSMUSG00000017288		Biallelic	Biallelic
Vps54	BAE	0	ENSMUSG00000020128		Biallelic	Biallelic
Vrk2	BAE	0	ENSMUSG00000064090		Biallelic	Biallelic
Vti1a	BAE	0	ENSMUSG00000024983		Biallelic	Biallelic
Wbp7	BAE	0	ENSMUSG00000006307		Biallelic	Biallelic
Wdfy2	BAE	0	ENSMUSG00000014547		Biallelic	Biallelic
Wdfy3	BAE	0	ENSMUSG00000043940		Biallelic	Biallelic
Wdr7	BAE	0	ENSMUSG00000040560		Biallelic	Biallelic
Whsc1l1	BAE	0	ENSMUSG00000054823		Biallelic	Biallelic
Wnk1	BAE	0	ENSMUSG00000089896		Biallelic	Biallelic
Wrn	BAE	0	ENSMUSG00000031583		Biallelic	Biallelic
Wwc2	BAE	0	ENSMUSG00000031563		Biallelic	Biallelic
Wwox	BAE	0	ENSMUSG00000004637		Biallelic	Biallelic
Xpo5	BAE	0	ENSMUSG00000067150		Biallelic	Biallelic
Xpo7	BAE	0	ENSMUSG00000022100		Biallelic	Biallelic
Xrcc2	BAE	0	ENSMUSG00000028933		Biallelic	Biallelic
Xrcc4	BAE	0	ENSMUSG00000021615		Biallelic	Biallelic
Xrcc5	BAE	0	ENSMUSG00000026187		Biallelic	Biallelic
Xrn1	BAE	0	ENSMUSG00000032410		Biallelic	Biallelic
Yeats2	BAE	0	ENSMUSG00000041215		Biallelic	Biallelic
Yes1	BAE	0	ENSMUSG00000014932		Biallelic	Biallelic
Ythdc2	BAE	0	ENSMUSG00000034653		Biallelic	Biallelic
Ywhab	BAE	0	ENSMUSG00000018326		Biallelic	Biallelic
Ywhae	BAE	0	ENSMUSG00000020849		Biallelic	Biallelic
Ywhaz	BAE	0	ENSMUSG00000022285		Biallelic	Biallelic
Zbtb10	BAE	0	ENSMUSG00000069114		Biallelic	Biallelic
Zbtb11	BAE	0	n/a		Biallelic	Biallelic
Zc3h7a	BAE	0	ENSMUSG00000037965		Biallelic	Biallelic
Zeb2	BAE	0	ENSMUSG00000026872		Biallelic	Biallelic
Zfand3	BAE	0	ENSMUSG00000044477		Biallelic	Biallelic
Zfhx3	BAE	0	ENSMUSG00000038872		Biallelic	Biallelic
Zfp161	BAE	0	ENSMUSG00000049672		Biallelic	Biallelic
Zfp292	BAE	0	ENSMUSG00000039967		Biallelic	Biallelic
Zfp367	BAE	0	ENSMUSG00000044934		Biallelic	Biallelic
Zfp462	BAE	0	ENSMUSG00000060206		Biallelic	Biallelic
Zfp516	BAE	0	ENSMUSG00000058881		Biallelic	Biallelic
Zfp568	BAE	0	ENSMUSG00000074221		Biallelic	Biallelic
Zfp608	BAE	0	ENSMUSG00000052713		Biallelic	Biallelic
Zfp609	BAE	0	ENSMUSG00000040524		Biallelic	Biallelic
Zfp655	BAE	0	ENSMUSG00000007812		Biallelic	Biallelic
Zfp704	BAE	0	ENSMUSG00000040209		Biallelic	Biallelic
Zfp790	BAE	0	ENSMUSG00000011427		Biallelic	Biallelic
Zfp791	BAE	0	ENSMUSG00000074194		Biallelic	Biallelic
Zfp871	BAE	0	ENSMUSG00000024298		Biallelic	Biallelic
Zfpm2	BAE	0	ENSMUSG00000022306		Biallelic	Biallelic
Zfyve16	BAE	0	ENSMUSG00000021706		Biallelic	Biallelic
Zhx2	BAE	0	ENSMUSG00000071757		Biallelic	Biallelic
Zmym2	BAE	0	ENSMUSG00000021945		Biallelic	Biallelic
Zranb3	BAE	0	ENSMUSG00000036086		Biallelic	Biallelic
Zswim6	BAE	0	ENSMUSG00000032846		Biallelic	Biallelic
Zwint	BAE	0	ENSMUSG00000019923		Biallelic	Biallelic
Zzef1	BAE	0	ENSMUSG00000055670		Biallelic	Biallelic
Cacna2d3	RMAE III	0.2	ENSMUSG00000021991		Maternal	Biallelic
Col8a1	RMAE III	0.5	ENSMUSG00000068196		Biallelic	Paternal
Fbxl7	RMAE III	0.5	ENSMUSG00000043556		Biallelic	Maternal
Plcb4	RMAE III	0.33	ENSMUSG00000039943		Biallelic	Maternal
Rims2	RMAE III	0.2	ENSMUSG00000037386		Biallelic	Maternal
A930012L18Rik_|_Mcc	RMAE II	1	ENSMUSG00000086579_|_ENSMUSG00000071856		Biallelic	Maternal
Angpt2_|_Mcph1	BAE	0	ENSMUSG00000031465_|_ENSMUSG00000039842		Biallelic	Biallelic
Ang_|_Rnase4	BAE	0	ENSMUSG00000072115_|_ENSMUSG00000021876		Biallelic	Biallelic
Ccdc39_|_Ttc14	BAE	0	ENSMUSG00000027676_|_ENSMUSG00000027677		Biallelic	Biallelic
Gcnt7_|_2410001C21Rik	BAE	0	ENSMUSG00000074569_|_ENSMUSG00000027502		Biallelic	Biallelic
Gm11149_|_Ncam1	BAE	0	ENSMUSG00000079564_|_ENSMUSG00000039542		Biallelic	Biallelic
Gm5512_|_Rmnd1	BAE	0	ENSMUSG00000050904_|_ENSMUSG00000019763		Biallelic	Biallelic
Pnkd_|_Tmbim1	BAE	0	ENSMUSG00000026179_|_ENSMUSG00000006301		Biallelic	Biallelic
Slc5a3_|_Mrps6	BAE	0	ENSMUSG00000089774_|_ENSMUSG00000039680		Biallelic	Biallelic
Ssbp2_|_4833422C13Rik	BAE	0	ENSMUSG00000003992_|_ENSMUSG00000074782		Biallelic	Biallelic
Ube2h_|_Gm2058	BAE	0	ENSMUSG00000039159_|_ENSMUSG00000074903		Biallelic	Biallelic
Vti1b_|_Arg2	BAE	0	ENSMUSG00000021124_|_ENSMUSG00000021125		Biallelic	Biallelic
