# Supplementary material for: Autosomal monoallelic expression in the mouse
Source: Genome Biol. 2012 Feb 20;13(2):R10. doi: 10.1186/gb-2012-13-2-r10 (PMC3334567; doi:10.1186/gb-2012-13-2-r10)
Supplement: Additional file 3 — Table S5 - complete allele-specific expression information for lymphoblastoid cell lines. [file gb-2012-13-2-r10-S3.XLSX]

## Sheet: Lymphoblast
Table S5. Allele-specific expression data for lymphoblastoid cell lines. Gmax is based on the one assessment group that gave the highest G-score. Although data for all clones is listed, the group of clones leading to the Gmax is highlighted in yellow. 129xCs indicates results from MAEstro analyses using F1 clones from the 129S1/SvImJ x Cast/EiJ cross. B6xBalb indicates results from MAEstro analys…
A/H/V	MGI Gene Symbol	Class	Gmax	Source	Ensembl Gene ID	Alternate ID	S1Cs-A1	S1Cs-A2	S1Cs-A3	S1Cs-A4	S1Cs-A5	S1Cs-A6	S1Cs-A7	B6Bc-A9	B6Bc-A10	BcB6-A12	BcB6-A13
V	Apba1	RMAE I	1.19	129xCs	ENSMUSG00000024897		NoCall	Paternal	Paternal	Biallelic	Biallelic	Paternal	NoCall	n/a	n/a	n/a	n/a
V	Atxn1	RMAE I	1.88	129xCs	ENSMUSG00000046876		Biallelic	NoCall	Biallelic	NoCall	Maternal	Biallelic	Maternal	NoCall	Biallelic	n/a	n/a
	Bcl2	RMAE I	1.41	129xCs	ENSMUSG00000057329		Biallelic	Biallelic	Biallelic	Biallelic	Biallelic	Maternal	Maternal	n/a	n/a	n/a	n/a
V	Cobll1	RMAE I	4.5	129xCs	ENSMUSG00000034903		Biallelic	NoCall	Biallelic	NoCall	NoCall	NoCall	Maternal	n/a	n/a	n/a	n/a
V	Galnt10	RMAE I	2.04	129xCs	ENSMUSG00000020520		Paternal	Biallelic	Biallelic	Biallelic	NoCall	Paternal	Paternal	Conflict	Maternal	Biallelic	Biallelic
	Immp2l	RMAE I	7.54	129xCs	ENSMUSG00000056899		Maternal	NoCall	Biallelic	Biallelic	Paternal	Biallelic	Biallelic	n/a	n/a	n/a	n/a
A	Inpp4a	RMAE I	2.22	129xCs	ENSMUSG00000026113		Paternal	Biallelic	Biallelic	Biallelic	NoCall	Biallelic	Biallelic	n/a	n/a	n/a	n/a
H/V	Kif16b	RMAE I	3.6	129xCs	ENSMUSG00000038844		Biallelic	Maternal	NoCall	NoCall	Biallelic	Biallelic	Biallelic	n/a	n/a	n/a	n/a
	Myh10	RMAE I	4	129xCs	ENSMUSG00000020900		Biallelic	Biallelic	NoCall	Paternal	Biallelic	NoCall	Biallelic	n/a	n/a	n/a	n/a
	Neb	RMAE I	4	129xCs	ENSMUSG00000026950		Maternal	NoCall	NoCall	NoCall	Paternal	NoCall	NoCall	n/a	n/a	n/a	n/a
V	Prkcb	RMAE I	2.84	129xCs	ENSMUSG00000052889		Maternal	Biallelic	Biallelic	Biallelic	Biallelic	Biallelic	Maternal	n/a	n/a	n/a	n/a
V	Rasgrp1	RMAE I	3	129xCs	ENSMUSG00000027347		Biallelic	NoCall	Biallelic	NoCall	NoCall	Biallelic	Maternal	n/a	n/a	n/a	n/a
V*	Slamf6	RMAE I	3	B6xBalb	ENSMUSG00000015314		NoCall	Biallelic	Biallelic	Maternal	NoCall	Biallelic	Biallelic	Biallelic	Paternal	Biallelic	Biallelic
V	Slc22a15	RMAE I	2.67	129xCs	ENSMUSG00000033147		Maternal	NoCall	Biallelic	Biallelic	NoCall	NoCall	NoCall	NoCall	Biallelic	NoCall	Biallelic
V	Slc39a11	RMAE I	4.5	129xCs	ENSMUSG00000041654		Biallelic	NoCall	Biallelic	Biallelic	NoCall	Biallelic	Maternal	Biallelic	Biallelic	NoCall	Biallelic
V	Ttc3	RMAE I	1.12	129xCs	ENSMUSG00000040785		Biallelic	Paternal	Biallelic	NoCall	NoCall	NoCall	Paternal	n/a	n/a	n/a	n/a
V	Ubash3b	RMAE I	2.25	129xCs	ENSMUSG00000032020		NoCall	Biallelic	Biallelic	NoCall	NoCall	Paternal	Maternal	n/a	n/a	n/a	n/a
V	Zdhhc2	RMAE I	2	129xCs	ENSMUSG00000039470		Biallelic	Conflict	NoCall	NoCall	NoCall	NoCall	Paternal	n/a	n/a	n/a	n/a
V	Zfp704	RMAE I	1.5	129xCs	ENSMUSG00000040209		Maternal	NoCall	Maternal	Biallelic	Biallelic	Biallelic	Biallelic	Biallelic	Biallelic	Biallelic	Biallelic
V	Zmynd8	RMAE I	3	129xCs	ENSMUSG00000039671		Biallelic	Biallelic	Maternal	Biallelic	Biallelic	Biallelic	Biallelic	NoCall	Biallelic	n/a	n/a
	1110051M20Rik	RMAE II	1	129xCs	ENSMUSG00000040591		Paternal	NoCall	NoCall	NoCall	NoCall	NoCall	Biallelic	n/a	n/a	n/a	n/a
	2610528E23Rik	RMAE II	1	129xCs	ENSMUSG00000022748		Biallelic	NoCall	NoCall	NoCall	NoCall	Paternal	Biallelic	n/a	n/a	n/a	n/a
	2700078E11Rik	RMAE II	1	129xCs	ENSMUSG00000033417		NoCall	NoCall	NoCall	NoCall	NoCall	Paternal	Biallelic	n/a	n/a	n/a	n/a
	4931429I11Rik	RMAE II	1	129xCs	ENSMUSG00000032023		NoCall	Biallelic	Biallelic	Biallelic	Paternal	Paternal	Paternal	n/a	n/a	n/a	n/a
	5730469M10Rik	RMAE II	1	129xCs	ENSMUSG00000021792		NoCall	Maternal	NoCall	NoCall	NoCall	NoCall	Biallelic	n/a	n/a	n/a	n/a
	A2ld1	RMAE II	1	129xCs	ENSMUSG00000041625		Biallelic	NoCall	NoCall	NoCall	NoCall	Paternal	Biallelic	n/a	n/a	n/a	n/a
	A430078G23Rik	RMAE II	1	129xCs	ENSMUSG00000074497		NoCall	Biallelic	Biallelic	Biallelic	Paternal	Biallelic	Biallelic	n/a	n/a	n/a	n/a
	Abhd14a	RMAE II	1	129xCs	ENSMUSG00000042210		Biallelic	Paternal	Paternal	NoCall	NoCall	Biallelic	Biallelic	n/a	n/a	n/a	n/a
	Agtrap	RMAE II	1	129xCs	ENSMUSG00000029007		Biallelic	NoCall	Biallelic	NoCall	NoCall	NoCall	Maternal	n/a	n/a	n/a	n/a
	Ahi1	RMAE II	1	129xCs	ENSMUSG00000019986		Biallelic	NoCall	Paternal	NoCall	NoCall	NoCall	Biallelic	n/a	n/a	n/a	n/a
	Aig1	RMAE II	1	129xCs	ENSMUSG00000019806		Biallelic	NoCall	NoCall	NoCall	NoCall	NoCall	Maternal	n/a	n/a	n/a	n/a
	Aim2	RMAE II	1	129xCs	ENSMUSG00000037860		Biallelic	Maternal	Paternal	Maternal	NoCall	NoCall	Biallelic	n/a	n/a	n/a	n/a
	Akap12	RMAE II	1	129xCs	ENSMUSG00000038587		NoCall	NoCall	Biallelic	NoCall	NoCall	Paternal	Biallelic	NoCall	Biallelic	NoCall	Biallelic
	Akap13	RMAE II	1	B6xBalb	ENSMUSG00000066406		Biallelic	NoCall	Biallelic	NoCall	NoCall	NoCall	Biallelic	Paternal	Biallelic	Biallelic	Biallelic
	Akr1e1	RMAE II	1	B6xBalb	ENSMUSG00000045410		n/a	n/a	n/a	n/a	n/a	n/a	n/a	Biallelic	Maternal	n/a	n/a
	Alpk2	RMAE II	1	129xCs	ENSMUSG00000032845		Biallelic	NoCall	NoCall	Paternal	Biallelic	NoCall	NoCall	n/a	n/a	n/a	n/a
	Anapc4	RMAE II	1	129xCs	ENSMUSG00000029176		Biallelic	NoCall	Biallelic	NoCall	Paternal	Biallelic	Biallelic	n/a	n/a	n/a	n/a
	Ank3	RMAE II	1	129xCs	ENSMUSG00000069601		NoCall	NoCall	Paternal	NoCall	NoCall	Biallelic	Paternal	n/a	n/a	n/a	n/a
	Anks1	RMAE II	1	BalbxB6	ENSMUSG00000024219		Biallelic	Biallelic	Biallelic	Biallelic	Maternal	Conflict	Biallelic	n/a	n/a	Paternal	Biallelic
H	Arhgap21	RMAE II	1	129xCs	ENSMUSG00000036591		Biallelic	NoCall	Biallelic	Biallelic	Paternal	NoCall	Biallelic	n/a	n/a	n/a	n/a
	Arhgef3	RMAE II	1	BalbxB6	ENSMUSG00000021895		NoCall	NoCall	NoCall	NoCall	NoCall	NoCall	Biallelic	Biallelic	Biallelic	Maternal	Biallelic
	Arih1	RMAE II	1	129xCs	ENSMUSG00000025234		Biallelic	NoCall	NoCall	NoCall	NoCall	Maternal	Biallelic	n/a	n/a	n/a	n/a
	Atp2a2	RMAE II	1	129xCs	ENSMUSG00000029467		Maternal	Biallelic	Biallelic	Biallelic	NoCall	NoCall	NoCall	n/a	n/a	n/a	n/a
	Atpaf1	RMAE II	1	129xCs	ENSMUSG00000028710		Biallelic	NoCall	NoCall	NoCall	NoCall	NoCall	Maternal	n/a	n/a	n/a	n/a
	Atpbd4	RMAE II	1	129xCs	ENSMUSG00000057147		Biallelic	NoCall	NoCall	NoCall	Paternal	NoCall	Biallelic	n/a	n/a	n/a	n/a
	BC055324	RMAE II	1	129xCs	ENSMUSG00000041406		NoCall	NoCall	NoCall	NoCall	Paternal	NoCall	Biallelic	n/a	n/a	n/a	n/a
	BC067068	RMAE II	1	129xCs	ENSMUSG00000036009		Biallelic	NoCall	Maternal	NoCall	NoCall	NoCall	Biallelic	n/a	n/a	n/a	n/a
	Bckdhb	RMAE II	1	129xCs	ENSMUSG00000032263		Paternal	NoCall	NoCall	NoCall	NoCall	NoCall	Biallelic	n/a	n/a	NoCall	Biallelic
	Bend4	RMAE II	1	BalbxB6	#N/A		n/a	n/a	n/a	n/a	n/a	n/a	n/a	n/a	n/a	Paternal	Biallelic
	Bfsp2	RMAE II	1	BalbxB6	ENSMUSG00000032556		n/a	n/a	n/a	n/a	n/a	n/a	n/a	Biallelic	Biallelic	Paternal	Biallelic
A	Bmpr1a	RMAE II	1	129xCs	ENSMUSG00000021796		Paternal	Biallelic	Maternal	Maternal	NoCall	Biallelic	Maternal	n/a	n/a	n/a	n/a
	Bod1l	RMAE II	1	129xCs	ENSMUSG00000061755		NoCall	NoCall	NoCall	Paternal	NoCall	NoCall	Biallelic	n/a	n/a	n/a	n/a
	Btbd10	RMAE II	1	129xCs	ENSMUSG00000038187		NoCall	Maternal	NoCall	Maternal	NoCall	Maternal	Biallelic	n/a	n/a	n/a	n/a
	Cab39	RMAE II	1	129xCs	ENSMUSG00000036707		NoCall	NoCall	NoCall	NoCall	Paternal	Paternal	Biallelic	n/a	n/a	n/a	n/a
	Cad	RMAE II	1	129xCs	ENSMUSG00000013629		NoCall	Maternal	NoCall	NoCall	Maternal	NoCall	Biallelic	n/a	n/a	n/a	n/a
	Car12	RMAE II	1	129xCs	ENSMUSG00000032373		NoCall	Biallelic	Maternal	Biallelic	NoCall	Biallelic	Biallelic	n/a	n/a	n/a	n/a
	Ccar1	RMAE II	1	129xCs	ENSMUSG00000020074		Biallelic	NoCall	NoCall	Paternal	NoCall	NoCall	NoCall	n/a	n/a	n/a	n/a
	Ccnb2	RMAE II	1	BalbxB6	ENSMUSG00000032218		Biallelic	Biallelic	Biallelic	Biallelic	NoCall	NoCall	Biallelic	n/a	n/a	Paternal	Biallelic
A	Cdk14	RMAE II	1	129xCs	ENSMUSG00000028926		Maternal	Paternal	Paternal	Paternal	NoCall	Paternal	Paternal	n/a	n/a	n/a	n/a
	Cdon	RMAE II	1	129xCs	ENSMUSG00000038119		NoCall	Biallelic	Biallelic	Biallelic	Paternal	Biallelic	NoCall	n/a	n/a	n/a	n/a
H	Cdyl2	RMAE II	1	129xCs	ENSMUSG00000031758		NoCall	NoCall	Biallelic	NoCall	NoCall	Maternal	NoCall	n/a	n/a	n/a	n/a
	Cerkl	RMAE II	1	129xCs	ENSMUSG00000075256		Maternal	NoCall	Maternal	NoCall	NoCall	Paternal	Biallelic	n/a	n/a	n/a	n/a
	Chn2	RMAE II	1	129xCs	ENSMUSG00000004633		Paternal	NoCall	NoCall	NoCall	Maternal	NoCall	NoCall	n/a	n/a	n/a	n/a
	Churc1	RMAE II	1	129xCs	ENSMUSG00000090258		NoCall	NoCall	NoCall	Maternal	NoCall	NoCall	Biallelic	n/a	n/a	n/a	n/a
	Ciita	RMAE II	1	129xCs	ENSMUSG00000022504		Paternal	Paternal	Paternal	NoCall	NoCall	Maternal	NoCall	n/a	n/a	n/a	n/a
	Clgn	RMAE II	1	129xCs	ENSMUSG00000002190		NoCall	NoCall	Biallelic	NoCall	NoCall	Paternal	Biallelic	n/a	n/a	n/a	n/a
	Cnot8	RMAE II	1	129xCs	ENSMUSG00000020515		NoCall	NoCall	NoCall	NoCall	Paternal	Biallelic	NoCall	n/a	n/a	n/a	n/a
	Cpsf6	RMAE II	1	BalbxB6	ENSMUSG00000055531		Biallelic	NoCall	Biallelic	Biallelic	NoCall	NoCall	Biallelic	n/a	n/a	Paternal	Biallelic
	Creb1	RMAE II	1	129xCs	ENSMUSG00000025958		Biallelic	NoCall	NoCall	NoCall	NoCall	Paternal	Biallelic	n/a	n/a	n/a	n/a
	Crnkl1	RMAE II	1	129xCs	ENSMUSG00000001767		Biallelic	NoCall	NoCall	NoCall	NoCall	Maternal	NoCall	n/a	n/a	n/a	n/a
	Cryl1	RMAE II	1	129xCs	ENSMUSG00000021947		Maternal	NoCall	NoCall	NoCall	NoCall	NoCall	Biallelic	n/a	n/a	n/a	n/a
V	Csgalnact1	RMAE II	1	129xCs	ENSMUSG00000036356		Maternal	NoCall	Paternal	NoCall	NoCall	NoCall	Paternal	n/a	n/a	n/a	n/a
	Ctnnd1	RMAE II	1	129xCs	ENSMUSG00000034101		Maternal	Biallelic	Maternal	NoCall	NoCall	NoCall	Maternal	n/a	n/a	n/a	n/a
	Cul1	RMAE II	1	129xCs	ENSMUSG00000029686		Biallelic	NoCall	NoCall	Maternal	NoCall	NoCall	Biallelic	n/a	n/a	NoCall	Biallelic
	Cxxc5	RMAE II	1	BalbxB6	ENSMUSG00000046668		n/a	n/a	n/a	n/a	n/a	n/a	n/a	n/a	n/a	Biallelic	Maternal
	Cyp39a1	RMAE II	1	129xCs	ENSMUSG00000023963		NoCall	NoCall	Paternal	NoCall	NoCall	NoCall	Biallelic	n/a	n/a	n/a	n/a
	D630045J12Rik	RMAE II	1	129xCs	ENSMUSG00000063455		NoCall	NoCall	Biallelic	NoCall	NoCall	NoCall	Paternal	n/a	n/a	n/a	n/a
A	Dclk2	RMAE II	1	129xCs	#N/A		Paternal	Biallelic	Biallelic	Biallelic	NoCall	Paternal	Biallelic	n/a	n/a	n/a	n/a
	Dennd4c	RMAE II	1	B6xBalb	ENSMUSG00000038024		n/a	n/a	n/a	n/a	n/a	n/a	n/a	Paternal	Biallelic	n/a	n/a
	Dis3l2	RMAE II	1	129xCs	ENSMUSG00000053333		Biallelic	Biallelic	Biallelic	Biallelic	NoCall	Biallelic	Maternal	n/a	n/a	n/a	n/a
	Dnajc10	RMAE II	1	129xCs	ENSMUSG00000027006		Biallelic	Maternal	NoCall	NoCall	NoCall	NoCall	Biallelic	n/a	n/a	n/a	n/a
	Dnajc6	RMAE II	1	129xCs	ENSMUSG00000028528		NoCall	Paternal	Biallelic	Paternal	NoCall	Paternal	NoCall	n/a	n/a	n/a	n/a
V	Dock9	RMAE II	1	129xCs	ENSMUSG00000025558		NoCall	Maternal	Maternal	Maternal	Maternal	Maternal	Biallelic	n/a	n/a	n/a	n/a
	Dync1i2	RMAE II	1	129xCs	ENSMUSG00000027012		NoCall	NoCall	NoCall	NoCall	NoCall	Paternal	Biallelic	n/a	n/a	n/a	n/a
	Dyrk4	RMAE II	1	129xCs	ENSMUSG00000030345		NoCall	Maternal	NoCall	Maternal	Biallelic	NoCall	Maternal	n/a	n/a	n/a	n/a
	Eif4a3	RMAE II	1	129xCs	ENSMUSG00000025580		Biallelic	NoCall	NoCall	NoCall	NoCall	Maternal	NoCall	NoCall	Biallelic	NoCall	Biallelic
	Epb4.1	RMAE II	1	129xCs	ENSMUSG00000028906		Biallelic	NoCall	NoCall	NoCall	NoCall	NoCall	Maternal	n/a	n/a	n/a	n/a
	Epha5	RMAE II	1	129xCs	ENSMUSG00000029245		NoCall	NoCall	NoCall	Maternal	NoCall	NoCall	Biallelic	n/a	n/a	n/a	n/a
H/V	Eps8	RMAE II	1	129xCs	ENSMUSG00000015766		Paternal	NoCall	Biallelic	Biallelic	NoCall	Biallelic	Biallelic	n/a	n/a	n/a	n/a
	Esr1	RMAE II	1	129xCs	ENSMUSG00000019768		Paternal	NoCall	NoCall	NoCall	NoCall	NoCall	Maternal	n/a	n/a	n/a	n/a
	Esrrg	RMAE II	1	129xCs	ENSMUSG00000026610		NoCall	NoCall	Paternal	NoCall	NoCall	NoCall	Maternal	n/a	n/a	n/a	n/a
	Exosc7	RMAE II	1	129xCs	ENSMUSG00000025785		Biallelic	NoCall	Biallelic	NoCall	Maternal	NoCall	Biallelic	n/a	n/a	n/a	n/a
	Fam46c	RMAE II	1	129xCs	ENSMUSG00000044468		NoCall	NoCall	NoCall	Paternal	NoCall	NoCall	Biallelic	n/a	n/a	n/a	n/a
	Fbxw8	RMAE II	1	B6xBalb	ENSMUSG00000032867		n/a	n/a	n/a	n/a	n/a	n/a	n/a	Biallelic	Maternal	n/a	n/a
	Fmn2	RMAE II	1	BalbxB6	ENSMUSG00000028354		n/a	n/a	n/a	n/a	n/a	n/a	n/a	n/a	n/a	Paternal	Maternal
	Frrs1	RMAE II	1	129xCs	ENSMUSG00000033386		Paternal	NoCall	NoCall	Paternal	NoCall	NoCall	Biallelic	n/a	n/a	n/a	n/a
	Gart	RMAE II	1	129xCs	ENSMUSG00000022962		Biallelic	Paternal	NoCall	NoCall	Paternal	NoCall	NoCall	n/a	n/a	n/a	n/a
	Gbe1	RMAE II	1	129xCs	ENSMUSG00000022707		Biallelic	NoCall	NoCall	NoCall	Paternal	NoCall	Biallelic	n/a	n/a	n/a	n/a
	Gfra1	RMAE II	1	BalbxB6	ENSMUSG00000025089		Paternal	Paternal	Biallelic	Biallelic	NoCall	NoCall	Biallelic	n/a	n/a	NoCall	Paternal
	Golga7	RMAE II	1	B6xBalb	ENSMUSG00000015341		Biallelic	Biallelic	Biallelic	Biallelic	NoCall	Biallelic	Biallelic	Maternal	Biallelic	NoCall	Biallelic
	Gpr161	RMAE II	1	129xCs	ENSMUSG00000040836		NoCall	NoCall	Paternal	Paternal	NoCall	NoCall	Biallelic	n/a	n/a	n/a	n/a
H	Grap2	RMAE II	1	129xCs	ENSMUSG00000042351		Maternal	NoCall	NoCall	NoCall	NoCall	Biallelic	NoCall	n/a	n/a	n/a	n/a
	Gyg	RMAE II	1	129xCs	ENSMUSG00000019528		Maternal	Biallelic	NoCall	NoCall	NoCall	NoCall	Biallelic	n/a	n/a	n/a	n/a
	Heatr5b	RMAE II	1	129xCs	ENSMUSG00000031657		Biallelic	NoCall	NoCall	NoCall	NoCall	Maternal	Biallelic	n/a	n/a	n/a	n/a
	Hiatl1	RMAE II	1	129xCs	ENSMUSG00000038212		Paternal	Maternal	Maternal	Paternal	NoCall	Biallelic	Biallelic	n/a	n/a	n/a	n/a
	Hp1bp3	RMAE II	1	B6xBalb	ENSMUSG00000028759		Biallelic	Biallelic	Biallelic	Biallelic	Biallelic	Biallelic	Biallelic	Paternal	Biallelic	NoCall	Biallelic
V	Igf2bp3	RMAE II	1	129xCs	ENSMUSG00000029814		Maternal	NoCall	NoCall	Biallelic	NoCall	NoCall	NoCall	NoCall	Biallelic	Biallelic	Biallelic
	Il2ra	RMAE II	1	129xCs	ENSMUSG00000026770		Biallelic	NoCall	NoCall	NoCall	NoCall	Paternal	NoCall	n/a	n/a	n/a	n/a
	Iqgap2	RMAE II	1	129xCs	ENSMUSG00000021676		Maternal	NoCall	NoCall	Paternal	NoCall	NoCall	NoCall	n/a	n/a	n/a	n/a
	Iyd	RMAE II	1	129xCs	ENSMUSG00000019762		Paternal	Maternal	NoCall	Maternal	NoCall	NoCall	NoCall	n/a	n/a	n/a	n/a
	Kif1c	RMAE II	1	129xCs	ENSMUSG00000020821		NoCall	Paternal	Biallelic	Paternal	Paternal	NoCall	NoCall	n/a	n/a	n/a	n/a
V	Klhdc1	RMAE II	1	129xCs	ENSMUSG00000051890		Maternal	NoCall	NoCall	Biallelic	NoCall	Maternal	Biallelic	n/a	n/a	n/a	n/a
V	Klhl14	RMAE II	1	129xCs	ENSMUSG00000042514		Biallelic	Biallelic	Biallelic	Paternal	Paternal	NoCall	NoCall	n/a	n/a	n/a	n/a
	Lamc1	RMAE II	1	129xCs	ENSMUSG00000026478		Paternal	NoCall	NoCall	NoCall	NoCall	NoCall	Biallelic	n/a	n/a	n/a	n/a
	Lcp2	RMAE II	1	129xCs	ENSMUSG00000002699		Biallelic	NoCall	NoCall	NoCall	Paternal	NoCall	NoCall	n/a	n/a	n/a	n/a
H	Lef1	RMAE II	1	129xCs	ENSMUSG00000027985		Biallelic	Biallelic	NoCall	Biallelic	NoCall	NoCall	Paternal	n/a	n/a	n/a	n/a
A	Lekr1	RMAE II	1	129xCs	#N/A		Biallelic	NoCall	NoCall	Maternal	NoCall	NoCall	Maternal	n/a	n/a	n/a	n/a
	Lgmn	RMAE II	1	129xCs	ENSMUSG00000021190		Biallelic	Maternal	NoCall	Maternal	Biallelic	NoCall	NoCall	n/a	n/a	n/a	n/a
	Lhfp	RMAE II	1	129xCs	ENSMUSG00000048332		Maternal	Biallelic	NoCall	Maternal	NoCall	NoCall	NoCall	n/a	n/a	n/a	n/a
	Lnpep	RMAE II	1	129xCs	ENSMUSG00000023845		Biallelic	NoCall	Maternal	Biallelic	Paternal	Biallelic	Biallelic	n/a	n/a	NoCall	Biallelic
H	Lphn2	RMAE II	1	129xCs	ENSMUSG00000028184		Maternal	NoCall	NoCall	NoCall	NoCall	Biallelic	Maternal	NoCall	Biallelic	NoCall	Biallelic
	Lrp11	RMAE II	1	129xCs	ENSMUSG00000019796		NoCall	NoCall	NoCall	Maternal	NoCall	Maternal	Biallelic	n/a	n/a	n/a	n/a
	Lrp12	RMAE II	1	129xCs	ENSMUSG00000022305		Biallelic	NoCall	NoCall	NoCall	Maternal	NoCall	NoCall	n/a	n/a	n/a	n/a
	Ly6e	RMAE II	1	129xCs	ENSMUSG00000022587		Maternal	NoCall	NoCall	Maternal	NoCall	Biallelic	Maternal	n/a	n/a	n/a	n/a
H	Lyplal1	RMAE II	1	129xCs	ENSMUSG00000039246		Maternal	NoCall	NoCall	NoCall	NoCall	NoCall	Biallelic	n/a	n/a	n/a	n/a
	Mapk8	RMAE II	1	129xCs	ENSMUSG00000021936		NoCall	NoCall	NoCall	Paternal	NoCall	NoCall	Biallelic	n/a	n/a	n/a	n/a
V	Mast1	RMAE II	1	129xCs	ENSMUSG00000053693		Maternal	NoCall	NoCall	Paternal	NoCall	NoCall	NoCall	n/a	n/a	n/a	n/a
	Med13	RMAE II	1	129xCs	ENSMUSG00000034297		NoCall	Biallelic	NoCall	NoCall	Paternal	NoCall	Biallelic	n/a	n/a	n/a	n/a
	Msl1	RMAE II	1	129xCs	ENSMUSG00000052915		Biallelic	Biallelic	Biallelic	NoCall	Paternal	NoCall	Biallelic	n/a	n/a	n/a	n/a
	Msr1	RMAE II	1	129xCs	ENSMUSG00000025044		Biallelic	NoCall	Maternal	NoCall	NoCall	NoCall	NoCall	n/a	n/a	n/a	n/a
	Mtap2	RMAE II	1	129xCs	ENSMUSG00000015222		NoCall	NoCall	NoCall	NoCall	NoCall	Maternal	Paternal	n/a	n/a	n/a	n/a
	Mtap4	RMAE II	1	129xCs	ENSMUSG00000032479		Biallelic	NoCall	Biallelic	NoCall	Paternal	NoCall	Biallelic	n/a	n/a	n/a	n/a
	Mudeng	RMAE II	1	129xCs	ENSMUSG00000036291		Biallelic	NoCall	NoCall	NoCall	NoCall	Maternal	Biallelic	n/a	n/a	n/a	n/a
A	Myb	RMAE II	1	129xCs	ENSMUSG00000019982		Maternal	Biallelic	NoCall	NoCall	NoCall	Biallelic	Biallelic	n/a	n/a	n/a	n/a
	Myo10	RMAE II	1	129xCs	ENSMUSG00000022272		NoCall	Paternal	NoCall	NoCall	NoCall	Maternal	NoCall	n/a	n/a	n/a	n/a
H	Myo1e	RMAE II	1	129xCs	ENSMUSG00000032220		NoCall	NoCall	NoCall	Maternal	Biallelic	NoCall	NoCall	n/a	n/a	n/a	n/a
	Naa35	RMAE II	1	129xCs	ENSMUSG00000021555		Biallelic	NoCall	Biallelic	NoCall	NoCall	Paternal	Biallelic	n/a	n/a	n/a	n/a
	Nipsnap3b	RMAE II	1	129xCs	ENSMUSG00000015247		Biallelic	NoCall	NoCall	NoCall	NoCall	NoCall	Maternal	n/a	n/a	n/a	n/a
V	Nov	RMAE II	1	129xCs	ENSMUSG00000037362		NoCall	NoCall	NoCall	Maternal	NoCall	NoCall	Paternal	n/a	n/a	n/a	n/a
	Nrxn2	RMAE II	1	129xCs	ENSMUSG00000033768		Biallelic	Biallelic	Biallelic	Biallelic	Biallelic	Biallelic	Maternal	n/a	n/a	n/a	n/a
	Ntng2	RMAE II	1	129xCs	ENSMUSG00000035513		Biallelic	NoCall	Biallelic	NoCall	NoCall	Maternal	Biallelic	n/a	n/a	n/a	n/a
	Obfc2a	RMAE II	1	129xCs	ENSMUSG00000026107		Biallelic	NoCall	NoCall	NoCall	Maternal	NoCall	NoCall	n/a	n/a	n/a	n/a
	Oxsr1	RMAE II	1	BalbxB6	ENSMUSG00000036737		NoCall	Biallelic	Biallelic	Biallelic	NoCall	Biallelic	Biallelic	n/a	n/a	Paternal	Biallelic
V	Papss1	RMAE II	1	129xCs	ENSMUSG00000028032		Maternal	NoCall	Biallelic	Biallelic	NoCall	Biallelic	Biallelic	n/a	n/a	n/a	n/a
H	Pard6g	RMAE II	1	129xCs	ENSMUSG00000056214		NoCall	NoCall	NoCall	NoCall	Biallelic	NoCall	Paternal	n/a	n/a	n/a	n/a
A	Pde10a	RMAE II	1	129xCs	#N/A		NoCall	Paternal	Paternal	NoCall	NoCall	NoCall	Biallelic	n/a	n/a	Paternal	Biallelic
	Pde8b	RMAE II	1	129xCs	ENSMUSG00000021684		Biallelic	NoCall	NoCall	NoCall	NoCall	NoCall	Maternal	n/a	n/a	n/a	n/a
	Pdzd2	RMAE II	1	129xCs	ENSMUSG00000022197		NoCall	Biallelic	Biallelic	Maternal	NoCall	Biallelic	NoCall	n/a	n/a	n/a	n/a
	Pias2	RMAE II	1	129xCs	ENSMUSG00000025423		Biallelic	Biallelic	Biallelic	Biallelic	Maternal	Biallelic	Biallelic	n/a	n/a	n/a	n/a
	Pigp	RMAE II	1	129xCs	ENSMUSG00000022940		NoCall	Paternal	Biallelic	NoCall	NoCall	Paternal	Paternal	n/a	n/a	n/a	n/a
	Pla2g6	RMAE II	1	129xCs	ENSMUSG00000042632		Biallelic	Maternal	NoCall	Maternal	NoCall	NoCall	NoCall	NoCall	Biallelic	n/a	n/a
	Pmepa1	RMAE II	1	129xCs	#N/A		Paternal	Paternal	Biallelic	NoCall	NoCall	Biallelic	NoCall	n/a	n/a	n/a	n/a
V	Poln	RMAE II	1	129xCs	ENSMUSG00000045102		Biallelic	NoCall	Paternal	NoCall	NoCall	NoCall	NoCall	n/a	n/a	n/a	n/a
	Ppargc1a	RMAE II	1	129xCs	ENSMUSG00000029167		Maternal	Paternal	NoCall	NoCall	NoCall	NoCall	NoCall	n/a	n/a	n/a	n/a
	Prkag2	RMAE II	1	129xCs	ENSMUSG00000028944		Maternal	Paternal	NoCall	NoCall	NoCall	NoCall	Paternal	n/a	n/a	n/a	n/a
	Prkd3	RMAE II	1	BalbxB6	ENSMUSG00000024070		n/a	n/a	n/a	n/a	n/a	n/a	n/a	n/a	n/a	Maternal	Biallelic
A	Prss39	RMAE II	1	129xCs	#N/A		NoCall	Paternal	NoCall	NoCall	Paternal	Paternal	Biallelic	n/a	n/a	n/a	n/a
	Ptbp2	RMAE II	1	129xCs	ENSMUSG00000028134		Biallelic	NoCall	NoCall	Biallelic	Paternal	NoCall	Biallelic	n/a	n/a	n/a	n/a
	Rapgef1	RMAE II	1	129xCs	ENSMUSG00000039844		NoCall	NoCall	NoCall	Maternal	NoCall	NoCall	Biallelic	n/a	n/a	n/a	n/a
	Rapgef4	RMAE II	1	129xCs	ENSMUSG00000049044		Maternal	Paternal	NoCall	NoCall	Maternal	Maternal	Paternal	n/a	n/a	n/a	n/a
	Rasgrp4	RMAE II	1	129xCs	ENSMUSG00000030589		NoCall	NoCall	Paternal	NoCall	NoCall	Biallelic	NoCall	n/a	n/a	n/a	n/a
H	Rbms3	RMAE II	1	129xCs	ENSMUSG00000039607		Maternal	NoCall	Maternal	NoCall	Paternal	Maternal	Maternal	n/a	n/a	n/a	n/a
	Rgs18	RMAE II	1	129xCs	ENSMUSG00000026357		Biallelic	NoCall	NoCall	NoCall	NoCall	NoCall	Paternal	n/a	n/a	n/a	n/a
	Rptor	RMAE II	1	129xCs	ENSMUSG00000025583		NoCall	NoCall	NoCall	NoCall	Maternal	NoCall	Biallelic	n/a	n/a	n/a	n/a
	Rybp	RMAE II	1	129xCs	ENSMUSG00000072872		NoCall	NoCall	NoCall	NoCall	NoCall	Paternal	Biallelic	n/a	n/a	n/a	n/a
	Scfd1	RMAE II	1	129xCs	ENSMUSG00000020952		Biallelic	NoCall	NoCall	Paternal	Paternal	NoCall	Biallelic	n/a	n/a	n/a	n/a
	Sdha	RMAE II	1	129xCs	ENSMUSG00000021577		Biallelic	NoCall	Biallelic	Paternal	NoCall	NoCall	Biallelic	n/a	n/a	n/a	n/a
	Sh3bgrl2	RMAE II	1	129xCs	ENSMUSG00000032261		Maternal	NoCall	Biallelic	Paternal	Biallelic	Paternal	NoCall	n/a	n/a	n/a	n/a
	Sirpa	RMAE II	1	129xCs	ENSMUSG00000037902		NoCall	NoCall	NoCall	Paternal	NoCall	NoCall	Biallelic	n/a	n/a	n/a	n/a
	Slc12a7	RMAE II	1	129xCs	ENSMUSG00000017756		Maternal	Biallelic	NoCall	Biallelic	Biallelic	NoCall	NoCall	n/a	n/a	n/a	n/a
	Slc30a4	RMAE II	1	BalbxB6	ENSMUSG00000005802		n/a	n/a	n/a	n/a	n/a	n/a	n/a	Biallelic	Biallelic	Biallelic	Maternal
	Slc4a8	RMAE II	1	B6xBalb	ENSMUSG00000023032		n/a	n/a	n/a	n/a	n/a	n/a	n/a	Biallelic	Paternal	n/a	n/a
	Slc9a9	RMAE II	1	129xCs	ENSMUSG00000031129		Biallelic	NoCall	NoCall	Maternal	NoCall	NoCall	Biallelic	NoCall	Biallelic	NoCall	Biallelic
	Smarca2	RMAE II	1	BalbxB6	ENSMUSG00000024921		n/a	n/a	n/a	n/a	n/a	n/a	n/a	n/a	n/a	Maternal	Biallelic
	Smurf1	RMAE II	1	129xCs	ENSMUSG00000038780		Biallelic	Biallelic	Biallelic	NoCall	Biallelic	Maternal	Biallelic	n/a	n/a	n/a	n/a
	Stat5b	RMAE II	1	129xCs	ENSMUSG00000020919		NoCall	NoCall	NoCall	NoCall	Paternal	Biallelic	NoCall	n/a	n/a	n/a	n/a
	Stc2	RMAE II	1	B6xBalb	ENSMUSG00000020303		n/a	n/a	n/a	n/a	n/a	n/a	n/a	NoCall	Paternal	n/a	n/a
	Stx6	RMAE II	1	129xCs	ENSMUSG00000026470		NoCall	NoCall	Biallelic	NoCall	NoCall	Maternal	NoCall	n/a	n/a	n/a	n/a
	Sufu	RMAE II	1	BalbxB6	ENSMUSG00000025231		n/a	n/a	n/a	n/a	n/a	n/a	n/a	n/a	n/a	Maternal	Biallelic
	Supt16h	RMAE II	1	BalbxB6	ENSMUSG00000035726		n/a	n/a	n/a	n/a	n/a	n/a	n/a	n/a	n/a	Paternal	Biallelic
H	Svil	RMAE II	1	129xCs	ENSMUSG00000024236		NoCall	Maternal	NoCall	NoCall	Paternal	Paternal	NoCall	n/a	n/a	n/a	n/a
	Tarbp1	RMAE II	1	129xCs	n/a		NoCall	NoCall	Biallelic	Biallelic	Maternal	NoCall	Biallelic	n/a	n/a	n/a	n/a
	Thap3	RMAE II	1	129xCs	ENSMUSG00000039759		Biallelic	Biallelic	Biallelic	Biallelic	Biallelic	NoCall	Maternal	n/a	n/a	n/a	n/a
	Tiam1	RMAE II	1	129xCs	ENSMUSG00000002489		NoCall	NoCall	NoCall	Biallelic	NoCall	NoCall	Paternal	n/a	n/a	n/a	n/a
	Tiprl	RMAE II	1	129xCs	ENSMUSG00000040843		Biallelic	NoCall	NoCall	NoCall	Paternal	NoCall	Biallelic	n/a	n/a	n/a	n/a
	Tmem108	RMAE II	1	129xCs	ENSMUSG00000042757		NoCall	Paternal	Maternal	Paternal	NoCall	NoCall	Biallelic	Biallelic	NoCall	n/a	n/a
	Tmem135	RMAE II	1	129xCs	ENSMUSG00000039428		Biallelic	NoCall	Biallelic	NoCall	NoCall	Maternal	Biallelic	n/a	n/a	n/a	n/a
	Tnfrsf19	RMAE II	1	129xCs	ENSMUSG00000060548		Maternal	NoCall	Maternal	NoCall	NoCall	NoCall	Biallelic	n/a	n/a	n/a	n/a
	Tnfrsf21	RMAE II	1	129xCs	ENSMUSG00000023915		Maternal	Maternal	Maternal	NoCall	NoCall	Maternal	Biallelic	NoCall	Biallelic	n/a	n/a
	Tnfrsf26	RMAE II	1	129xCs	ENSMUSG00000045362		Biallelic	NoCall	NoCall	NoCall	NoCall	NoCall	Maternal	n/a	n/a	n/a	n/a
	Trib3	RMAE II	1	129xCs	ENSMUSG00000032715		Biallelic	NoCall	NoCall	Paternal	NoCall	NoCall	NoCall	n/a	n/a	n/a	n/a
	Trim25	RMAE II	1	BalbxB6	ENSMUSG00000000275		n/a	n/a	n/a	n/a	n/a	n/a	n/a	n/a	n/a	Maternal	Biallelic
H	Trps1	RMAE II	1	129xCs	ENSMUSG00000038679		Biallelic	NoCall	Biallelic	NoCall	Maternal	NoCall	Biallelic	n/a	n/a	NoCall	Biallelic
	Ube2f	RMAE II	1	129xCs	ENSMUSG00000034343		NoCall	Maternal	NoCall	NoCall	NoCall	NoCall	Biallelic	n/a	n/a	n/a	n/a
	Umps	RMAE II	1	129xCs	ENSMUSG00000022814		Biallelic	Maternal	NoCall	NoCall	Maternal	NoCall	Biallelic	n/a	n/a	n/a	n/a
	Vezt	RMAE II	1	B6xBalb	ENSMUSG00000036099		Biallelic	NoCall	Biallelic	Biallelic	NoCall	NoCall	NoCall	Maternal	Biallelic	n/a	n/a
	Vldlr	RMAE II	1	129xCs	ENSMUSG00000024924		Paternal	NoCall	NoCall	NoCall	Maternal	NoCall	NoCall	n/a	n/a	n/a	n/a
H	Wdfy3	RMAE II	1	129xCs	ENSMUSG00000043940		NoCall	Biallelic	Biallelic	Biallelic	Biallelic	Biallelic	Paternal	NoCall	Biallelic	NoCall	Biallelic
	Whsc1	RMAE II	1	BalbxB6	ENSMUSG00000057406		n/a	n/a	n/a	n/a	n/a	n/a	n/a	n/a	n/a	Paternal	Biallelic
	Xpo5	RMAE II	1	129xCs	ENSMUSG00000067150		Biallelic	NoCall	Biallelic	NoCall	NoCall	Maternal	NoCall	n/a	n/a	n/a	n/a
	Xrcc2	RMAE II	1	129xCs	ENSMUSG00000028933		Biallelic	NoCall	Biallelic	Paternal	NoCall	Biallelic	Biallelic	n/a	n/a	n/a	n/a
	Zbtb10	RMAE II	1	BalbxB6	ENSMUSG00000069114		Biallelic	Biallelic	Biallelic	Biallelic	NoCall	Maternal	Biallelic	n/a	n/a	Paternal	Biallelic
	Zfp282	RMAE II	1	129xCs	ENSMUSG00000025821		Biallelic	NoCall	NoCall	NoCall	Maternal	NoCall	NoCall	n/a	n/a	n/a	n/a
H	Zfp516	RMAE II	1	129xCs	ENSMUSG00000058881		Paternal	NoCall	Maternal	NoCall	Maternal	NoCall	NoCall	n/a	n/a	n/a	n/a
	Zfp69	RMAE II	1	B6xBalb	ENSMUSG00000064141		n/a	n/a	n/a	n/a	n/a	n/a	n/a	Paternal	Biallelic	n/a	n/a
	Zfp760	RMAE II	1	129xCs	ENSMUSG00000067928		Biallelic	NoCall	Paternal	NoCall	NoCall	NoCall	Biallelic	n/a	n/a	n/a	n/a
	0610007P08Rik	BAE	0	129xCs	ENSMUSG00000021470		Biallelic	NoCall	NoCall	NoCall	NoCall	NoCall	Biallelic	n/a	n/a	n/a	n/a
	1110004E09Rik	BAE	0	129xCs	ENSMUSG00000022972		Biallelic	Biallelic	Biallelic	Biallelic	NoCall	Biallelic	Biallelic	n/a	n/a	n/a	n/a
	1110005A03Rik	BAE	0	129xCs	ENSMUSG00000090266		Biallelic	Biallelic	NoCall	Biallelic	NoCall	NoCall	Biallelic	n/a	n/a	n/a	n/a
	1110007A13Rik	BAE	0	129xCs	ENSMUSG00000048170		NoCall	Biallelic	Biallelic	Biallelic	Biallelic	Biallelic	Biallelic	n/a	n/a	n/a	n/a
	1110014N23Rik	BAE	0	129xCs	ENSMUSG00000024797		Biallelic	Biallelic	Biallelic	Biallelic	Biallelic	Biallelic	Biallelic	n/a	n/a	n/a	n/a
	1110020G09Rik	BAE	0	129xCs	ENSMUSG00000022253		Biallelic	Biallelic	Biallelic	Biallelic	Biallelic	NoCall	Biallelic	n/a	n/a	n/a	n/a
	1110020P15Rik	BAE	0	B6xBalb	ENSMUSG00000059534		n/a	n/a	n/a	n/a	n/a	n/a	n/a	Biallelic	Biallelic	NoCall	Biallelic
	1110032A03Rik	BAE	0	129xCs	ENSMUSG00000037971		Biallelic	NoCall	Biallelic	NoCall	NoCall	NoCall	NoCall	n/a	n/a	n/a	n/a
	1110059E24Rik	BAE	0	129xCs	ENSMUSG00000035171		Biallelic	NoCall	Biallelic	NoCall	NoCall	Biallelic	NoCall	n/a	n/a	n/a	n/a
	1200014M14Rik	BAE	0	129xCs	ENSMUSG00000021671		Biallelic	NoCall	Biallelic	Biallelic	NoCall	NoCall	Biallelic	n/a	n/a	n/a	n/a
	1300010F03Rik	BAE	0	129xCs	ENSMUSG00000058997		Biallelic	NoCall	Biallelic	Biallelic	NoCall	Biallelic	Biallelic	n/a	n/a	NoCall	Biallelic
	1500001M20Rik	BAE	0	129xCs	ENSMUSG00000030316		Biallelic	Biallelic	Biallelic	Biallelic	Biallelic	Biallelic	Biallelic	n/a	n/a	n/a	n/a
	1700001L05Rik	BAE	0	129xCs	ENSMUSG00000075511		Biallelic	Biallelic	Biallelic	Biallelic	NoCall	Biallelic	Biallelic	n/a	n/a	n/a	n/a
	1700030K09Rik	BAE	0	129xCs	ENSMUSG00000052794		Biallelic	Biallelic	Biallelic	Biallelic	Biallelic	Biallelic	Biallelic	Biallelic	Biallelic	Biallelic	Biallelic
	1700061G19Rik	BAE	0	129xCs	ENSMUSG00000024209		Biallelic	NoCall	NoCall	Biallelic	NoCall	Biallelic	Biallelic	n/a	n/a	n/a	n/a
	2010106G01Rik	BAE	0	129xCs	ENSMUSG00000027366		Biallelic	Biallelic	Biallelic	Biallelic	NoCall	Biallelic	Biallelic	n/a	n/a	n/a	n/a
	2010111I01Rik	BAE	0	129xCs	ENSMUSG00000021458		Biallelic	Biallelic	Biallelic	Biallelic	Biallelic	Biallelic	Biallelic	Biallelic	Biallelic	Biallelic	Biallelic
	2210009G21Rik	BAE	0	129xCs	ENSMUSG00000027281		Biallelic	NoCall	Biallelic	NoCall	NoCall	NoCall	Biallelic	n/a	n/a	n/a	n/a
	2210018M11Rik	BAE	0	129xCs	ENSMUSG00000035401		Biallelic	NoCall	Biallelic	Biallelic	NoCall	NoCall	Biallelic	n/a	n/a	n/a	n/a
	2310008H09Rik	BAE	0	129xCs	ENSMUSG00000030980		Biallelic	Biallelic	Biallelic	Biallelic	Biallelic	Biallelic	Biallelic	n/a	n/a	n/a	n/a
	2410076I21Rik	BAE	0	129xCs	ENSMUSG00000074269		Biallelic	NoCall	Biallelic	Biallelic	NoCall	Biallelic	Biallelic	n/a	n/a	n/a	n/a
	2610021K21Rik	BAE	0	129xCs	ENSMUSG00000021176		Biallelic	NoCall	Biallelic	NoCall	NoCall	NoCall	Biallelic	n/a	n/a	n/a	n/a
	2700029M09Rik	BAE	0	129xCs	ENSMUSG00000038005		Biallelic	Biallelic	Biallelic	Biallelic	NoCall	Biallelic	Biallelic	n/a	n/a	n/a	n/a
	2810403A07Rik	BAE	0	129xCs	ENSMUSG00000028060		NoCall	NoCall	Biallelic	Biallelic	Biallelic	Biallelic	Biallelic	Biallelic	Biallelic	NoCall	Biallelic
	2900010M23Rik	BAE	0	B6xBalb	ENSMUSG00000024208		n/a	n/a	n/a	n/a	n/a	n/a	n/a	Biallelic	Biallelic	Biallelic	Biallelic
	4831426I19Rik	BAE	0	129xCs	ENSMUSG00000054150		Biallelic	NoCall	Biallelic	NoCall	NoCall	NoCall	Biallelic	n/a	n/a	n/a	n/a
	4930402H24Rik	BAE	0	129xCs	ENSMUSG00000027309		Biallelic	NoCall	NoCall	NoCall	NoCall	NoCall	Biallelic	n/a	n/a	n/a	n/a
	4930547N16Rik	BAE	0	B6xBalb	ENSMUSG00000035365		n/a	n/a	n/a	n/a	n/a	n/a	n/a	Biallelic	Biallelic	Biallelic	Biallelic
	4932438A13Rik	BAE	0	129xCs	ENSMUSG00000037270		Biallelic	Biallelic	Biallelic	NoCall	NoCall	NoCall	Biallelic	n/a	n/a	n/a	n/a
	4933413G19Rik	BAE	0	129xCs	ENSMUSG00000079304		Biallelic	Biallelic	Biallelic	Biallelic	NoCall	Biallelic	Biallelic	n/a	n/a	n/a	n/a
	4933424B01Rik	BAE	0	129xCs	ENSMUSG00000040250		Biallelic	NoCall	NoCall	Biallelic	NoCall	NoCall	NoCall	n/a	n/a	n/a	n/a
	5730437N04Rik	BAE	0	129xCs	ENSMUSG00000004945		Biallelic	NoCall	NoCall	NoCall	NoCall	NoCall	Biallelic	n/a	n/a	n/a	n/a
	6030422M02Rik	BAE	0	129xCs	ENSMUSG00000046101		Biallelic	NoCall	NoCall	NoCall	NoCall	NoCall	Biallelic	n/a	n/a	n/a	n/a
	6330503K22Rik	BAE	0	129xCs	ENSMUSG00000033904		Biallelic	Biallelic	Biallelic	Biallelic	NoCall	NoCall	Biallelic	n/a	n/a	n/a	n/a
	6720456H20Rik	BAE	0	129xCs	ENSMUSG00000036339		Biallelic	NoCall	Biallelic	NoCall	NoCall	NoCall	Biallelic	Biallelic	Biallelic	NoCall	Biallelic
	6720463M24Rik	BAE	0	129xCs	ENSMUSG00000022070		Biallelic	NoCall	Biallelic	Biallelic	NoCall	Biallelic	Biallelic	n/a	n/a	n/a	n/a
	8430406I07Rik	BAE	0	129xCs	ENSMUSG00000027424		Biallelic	NoCall	Biallelic	NoCall	NoCall	NoCall	Biallelic	n/a	n/a	n/a	n/a
	9030624J02Rik	BAE	0	129xCs	ENSMUSG00000030982		Biallelic	Biallelic	Biallelic	Biallelic	Biallelic	Biallelic	Biallelic	n/a	n/a	n/a	n/a
	9130404D08Rik	BAE	0	B6xBalb	ENSMUSG00000031858		n/a	n/a	n/a	n/a	n/a	n/a	n/a	Biallelic	Biallelic	Biallelic	Biallelic
	9630033F20Rik	BAE	0	129xCs	ENSMUSG00000038028		Biallelic	NoCall	Biallelic	NoCall	NoCall	NoCall	Biallelic	n/a	n/a	n/a	n/a
	9830001H06Rik	BAE	0	129xCs	ENSMUSG00000055485		NoCall	Biallelic	NoCall	NoCall	NoCall	Biallelic	Biallelic	n/a	n/a	n/a	n/a
	A130022J15Rik	BAE	0	129xCs	ENSMUSG00000035245		Biallelic	NoCall	Conflict	NoCall	Biallelic	Biallelic	NoCall	n/a	n/a	n/a	n/a
	AA960436	BAE	0	129xCs	ENSMUSG00000031792		Biallelic	NoCall	Biallelic	Biallelic	Biallelic	Biallelic	Biallelic	n/a	n/a	n/a	n/a
	Aatf	BAE	0	129xCs	ENSMUSG00000018697		Biallelic	Biallelic	Biallelic	Biallelic	NoCall	Biallelic	Biallelic	n/a	n/a	n/a	n/a
	Abca2	BAE	0	129xCs	ENSMUSG00000026944		Biallelic	Biallelic	Biallelic	NoCall	Biallelic	NoCall	Biallelic	n/a	n/a	n/a	n/a
	Abcc1	BAE	0	129xCs	ENSMUSG00000023088		Biallelic	NoCall	NoCall	Biallelic	NoCall	NoCall	Biallelic	n/a	n/a	NoCall	Biallelic
	Abcf2	BAE	0	129xCs	ENSMUSG00000028953		Biallelic	Biallelic	Biallelic	Biallelic	Biallelic	Biallelic	Biallelic	n/a	n/a	n/a	n/a
	Abhd12	BAE	0	129xCs	ENSMUSG00000032046		NoCall	NoCall	NoCall	NoCall	NoCall	Biallelic	Biallelic	n/a	n/a	n/a	n/a
	Abl2	BAE	0	129xCs	ENSMUSG00000026596		Biallelic	Biallelic	Biallelic	Biallelic	NoCall	Biallelic	Biallelic	n/a	n/a	NoCall	Biallelic
	Abra	BAE	0	129xCs	ENSMUSG00000042895		NoCall	Biallelic	Biallelic	NoCall	NoCall	NoCall	Biallelic	n/a	n/a	n/a	n/a
	Acaca	BAE	0	129xCs	ENSMUSG00000020532		Biallelic	NoCall	Conflict	Biallelic	NoCall	Biallelic	Biallelic	n/a	n/a	n/a	n/a
	Acad9	BAE	0	129xCs	ENSMUSG00000027710		Biallelic	NoCall	Biallelic	Biallelic	NoCall	Biallelic	Biallelic	n/a	n/a	n/a	n/a
	Acap2	BAE	0	129xCs	ENSMUSG00000049076		Biallelic	NoCall	Biallelic	NoCall	NoCall	Biallelic	Biallelic	n/a	n/a	n/a	n/a
	Acbd3	BAE	0	129xCs	ENSMUSG00000026499		Biallelic	Biallelic	Biallelic	Biallelic	NoCall	Biallelic	Biallelic	n/a	n/a	n/a	n/a
	Acin1	BAE	0	129xCs	ENSMUSG00000022185		Biallelic	Biallelic	NoCall	NoCall	NoCall	NoCall	NoCall	n/a	n/a	n/a	n/a
	Aco2	BAE	0	129xCs	ENSMUSG00000022477		Biallelic	NoCall	Biallelic	Biallelic	NoCall	Biallelic	Biallelic	NoCall	Biallelic	n/a	n/a
	Acp1	BAE	0	129xCs	ENSMUSG00000044573		Biallelic	NoCall	Biallelic	Biallelic	NoCall	Biallelic	Biallelic	n/a	n/a	n/a	n/a
	Acsl1	BAE	0	129xCs	ENSMUSG00000018796		Biallelic	NoCall	Biallelic	NoCall	NoCall	NoCall	Biallelic	n/a	n/a	n/a	n/a
	Acsl3	BAE	0	129xCs	ENSMUSG00000032883		Biallelic	Biallelic	Biallelic	NoCall	NoCall	NoCall	Biallelic	n/a	n/a	n/a	n/a
	Actr2	BAE	0	129xCs	ENSMUSG00000020152		Biallelic	NoCall	Biallelic	NoCall	NoCall	Biallelic	Biallelic	n/a	n/a	NoCall	Biallelic
	Actr3	BAE	0	129xCs	ENSMUSG00000026341		Biallelic	Biallelic	Biallelic	Biallelic	NoCall	Biallelic	Biallelic	n/a	n/a	n/a	n/a
	Acvr2b	BAE	0	129xCs	ENSMUSG00000061393		Biallelic	Biallelic	Biallelic	Biallelic	NoCall	Biallelic	Biallelic	n/a	n/a	NoCall	Biallelic
	Adam10	BAE	0	129xCs	ENSMUSG00000054693		Biallelic	NoCall	NoCall	NoCall	NoCall	NoCall	Biallelic	n/a	n/a	n/a	n/a
	Adam9	BAE	0	129xCs	ENSMUSG00000031555		Biallelic	Biallelic	Biallelic	NoCall	Biallelic	Biallelic	Biallelic	n/a	n/a	NoCall	Biallelic
	Adamts7	BAE	0	129xCs	ENSMUSG00000032363		NoCall	NoCall	NoCall	Biallelic	NoCall	NoCall	Biallelic	n/a	n/a	n/a	n/a
	Adat1	BAE	0	129xCs	ENSMUSG00000031949		Biallelic	NoCall	NoCall	NoCall	NoCall	NoCall	Biallelic	n/a	n/a	n/a	n/a
	Adcy7	BAE	0	129xCs	ENSMUSG00000031659		Biallelic	Biallelic	Biallelic	Biallelic	Biallelic	Biallelic	Biallelic	Biallelic	Biallelic	n/a	n/a
	Adcy9	BAE	0	129xCs	ENSMUSG00000005580		NoCall	NoCall	Biallelic	NoCall	Biallelic	NoCall	Biallelic	n/a	n/a	n/a	n/a
	Adipor2	BAE	0	129xCs	ENSMUSG00000030168		Biallelic	Biallelic	Biallelic	Biallelic	Biallelic	Biallelic	Biallelic	n/a	n/a	n/a	n/a
	Adpgk	BAE	0	129xCs	ENSMUSG00000025236		Biallelic	NoCall	Biallelic	NoCall	NoCall	NoCall	Biallelic	n/a	n/a	n/a	n/a
	Agpat5	BAE	0	129xCs	ENSMUSG00000031467		Biallelic	Biallelic	Biallelic	NoCall	NoCall	Biallelic	Biallelic	Biallelic	Biallelic	NoCall	Biallelic
	Agxt2l2	BAE	0	129xCs	ENSMUSG00000020359		Biallelic	Biallelic	Biallelic	Biallelic	NoCall	Biallelic	Biallelic	n/a	n/a	n/a	n/a
	AI480653	BAE	0	129xCs	ENSMUSG00000047434		Biallelic	Biallelic	Biallelic	Biallelic	Biallelic	NoCall	Biallelic	Biallelic	Biallelic	NoCall	Biallelic
	AI987944	BAE	0	129xCs	ENSMUSG00000056383		Biallelic	NoCall	NoCall	NoCall	NoCall	NoCall	Biallelic	n/a	n/a	n/a	n/a
	Ak3	BAE	0	129xCs	ENSMUSG00000024782		Biallelic	NoCall	NoCall	NoCall	NoCall	NoCall	Biallelic	n/a	n/a	n/a	n/a
	Akap1	BAE	0	129xCs	ENSMUSG00000018428		Biallelic	Biallelic	Biallelic	NoCall	NoCall	Biallelic	Biallelic	n/a	n/a	n/a	n/a
	Akap8	BAE	0	129xCs	ENSMUSG00000024045		Biallelic	Biallelic	Biallelic	Biallelic	Biallelic	Biallelic	Biallelic	n/a	n/a	n/a	n/a
	Akap9	BAE	0	129xCs	ENSMUSG00000040407		Biallelic	Biallelic	Biallelic	Biallelic	Biallelic	Biallelic	Biallelic	NoCall	Biallelic	NoCall	Biallelic
	Akt3	BAE	0	129xCs	ENSMUSG00000019699		Biallelic	NoCall	NoCall	NoCall	NoCall	NoCall	Biallelic	n/a	n/a	n/a	n/a
	Alg14	BAE	0	129xCs	ENSMUSG00000039887		Biallelic	NoCall	Biallelic	NoCall	NoCall	Biallelic	Biallelic	n/a	n/a	n/a	n/a
	Alpk1	BAE	0	BalbxB6	ENSMUSG00000028028		n/a	n/a	n/a	n/a	n/a	n/a	n/a	NoCall	Biallelic	Biallelic	Biallelic
	Alpl	BAE	0	B6xBalb	ENSMUSG00000028766		n/a	n/a	n/a	n/a	n/a	n/a	n/a	Biallelic	Biallelic	Biallelic	Biallelic
	Ambra1	BAE	0	129xCs	ENSMUSG00000040506		Biallelic	Biallelic	Biallelic	Biallelic	Biallelic	Biallelic	Biallelic	NoCall	Biallelic	Biallelic	Biallelic
	Ammecr1l	BAE	0	129xCs	ENSMUSG00000041915		Biallelic	NoCall	Biallelic	Biallelic	NoCall	Biallelic	Biallelic	n/a	n/a	n/a	n/a
	Anapc1	BAE	0	129xCs	ENSMUSG00000014355		Biallelic	Biallelic	Biallelic	NoCall	NoCall	NoCall	Biallelic	n/a	n/a	n/a	n/a
	Angel2	BAE	0	129xCs	ENSMUSG00000026634		Biallelic	NoCall	NoCall	NoCall	NoCall	NoCall	Biallelic	n/a	n/a	n/a	n/a
	Ankfy1	BAE	0	129xCs	ENSMUSG00000020790		Biallelic	Biallelic	Biallelic	Biallelic	Biallelic	Biallelic	Biallelic	n/a	n/a	n/a	n/a
	Ankib1	BAE	0	129xCs	ENSMUSG00000040351		Biallelic	NoCall	Biallelic	NoCall	NoCall	NoCall	Biallelic	n/a	n/a	n/a	n/a
	Ankrd17	BAE	0	129xCs	ENSMUSG00000055204		Biallelic	Biallelic	Biallelic	Biallelic	NoCall	Biallelic	Biallelic	Biallelic	Biallelic	NoCall	Biallelic
	Ankrd32	BAE	0	129xCs	ENSMUSG00000021597		Biallelic	NoCall	NoCall	NoCall	NoCall	NoCall	Biallelic	n/a	n/a	n/a	n/a
	Anln	BAE	0	129xCs	ENSMUSG00000036777		Biallelic	NoCall	Biallelic	Biallelic	NoCall	NoCall	Biallelic	n/a	n/a	n/a	n/a
	Anp32b	BAE	0	129xCs	ENSMUSG00000028333		Biallelic	Biallelic	Biallelic	Biallelic	NoCall	Biallelic	Biallelic	n/a	n/a	n/a	n/a
	Anubl1	BAE	0	129xCs	ENSMUSG00000042213		Biallelic	Biallelic	Biallelic	Biallelic	Conflict	Biallelic	Biallelic	n/a	n/a	n/a	n/a
	Aoc2	BAE	0	129xCs	ENSMUSG00000078651		Biallelic	NoCall	Biallelic	NoCall	NoCall	NoCall	Biallelic	n/a	n/a	n/a	n/a
	Ap1ar	BAE	0	BalbxB6	ENSMUSG00000074238		n/a	n/a	n/a	n/a	n/a	n/a	n/a	NoCall	Biallelic	Biallelic	Biallelic
	Ap1g1	BAE	0	129xCs	ENSMUSG00000031731		Biallelic	Biallelic	Biallelic	Biallelic	NoCall	NoCall	Biallelic	n/a	n/a	n/a	n/a
	Ap2b1	BAE	0	129xCs	ENSMUSG00000035152		Biallelic	NoCall	NoCall	NoCall	NoCall	NoCall	Biallelic	n/a	n/a	n/a	n/a
	Ap4e1	BAE	0	129xCs	ENSMUSG00000001998		Biallelic	NoCall	Biallelic	NoCall	NoCall	Biallelic	Biallelic	n/a	n/a	n/a	n/a
	Apc	BAE	0	BalbxB6	ENSMUSG00000005871		n/a	n/a	n/a	n/a	n/a	n/a	n/a	NoCall	Biallelic	Biallelic	Biallelic
	Apip	BAE	0	129xCs	ENSMUSG00000010911		Biallelic	NoCall	Biallelic	NoCall	NoCall	Biallelic	Biallelic	NoCall	Biallelic	NoCall	Biallelic
	Aqr	BAE	0	129xCs	ENSMUSG00000040383		Biallelic	NoCall	NoCall	NoCall	NoCall	NoCall	Biallelic	n/a	n/a	n/a	n/a
	Arap1	BAE	0	129xCs	ENSMUSG00000032812		Biallelic	NoCall	Biallelic	NoCall	NoCall	Biallelic	Biallelic	n/a	n/a	n/a	n/a
	Arhgap10	BAE	0	129xCs	ENSMUSG00000037148		Biallelic	NoCall	Biallelic	NoCall	NoCall	NoCall	Biallelic	n/a	n/a	n/a	n/a
	Arhgap15	BAE	0	129xCs	ENSMUSG00000049744		Biallelic	Biallelic	Biallelic	Biallelic	Conflict	Biallelic	Biallelic	n/a	n/a	n/a	n/a
	Arhgap17	BAE	0	129xCs	ENSMUSG00000030766		Biallelic	Biallelic	Biallelic	Biallelic	Biallelic	Biallelic	Biallelic	n/a	n/a	n/a	n/a
	Arhgap19	BAE	0	B6xBalb	ENSMUSG00000025154		n/a	n/a	n/a	n/a	n/a	n/a	n/a	Biallelic	Biallelic	Biallelic	Biallelic
	Arhgap25	BAE	0	129xCs	ENSMUSG00000030047		Biallelic	Biallelic	Biallelic	Biallelic	Biallelic	Biallelic	Biallelic	Biallelic	Biallelic	Biallelic	Biallelic
	Arhgef11	BAE	0	129xCs	ENSMUSG00000041977		Biallelic	Biallelic	NoCall	NoCall	NoCall	NoCall	NoCall	n/a	n/a	n/a	n/a
	Arhgef18	BAE	0	129xCs	ENSMUSG00000004568		NoCall	Biallelic	Biallelic	NoCall	NoCall	Biallelic	Biallelic	n/a	n/a	n/a	n/a
	Arid1b	BAE	0	129xCs	ENSMUSG00000069729		Biallelic	Biallelic	Biallelic	Biallelic	NoCall	Biallelic	Biallelic	n/a	n/a	n/a	n/a
	Arid3b	BAE	0	129xCs	ENSMUSG00000004661		Biallelic	Biallelic	Biallelic	Biallelic	Biallelic	Biallelic	Biallelic	n/a	n/a	n/a	n/a
	Arid4b	BAE	0	129xCs	ENSMUSG00000039219		Biallelic	NoCall	Biallelic	Biallelic	NoCall	NoCall	Biallelic	n/a	n/a	n/a	n/a
	Arid5b	BAE	0	129xCs	ENSMUSG00000019947		Biallelic	Biallelic	NoCall	NoCall	NoCall	Biallelic	Biallelic	n/a	n/a	n/a	n/a
	Arl15	BAE	0	129xCs	ENSMUSG00000042348		Biallelic	Biallelic	Biallelic	Biallelic	Biallelic	Biallelic	Biallelic	n/a	n/a	n/a	n/a
	Arl9	BAE	0	129xCs	ENSMUSG00000063820		Biallelic	NoCall	Biallelic	Biallelic	NoCall	NoCall	NoCall	n/a	n/a	n/a	n/a
	Arntl	BAE	0	B6xBalb	ENSMUSG00000055116		n/a	n/a	n/a	n/a	n/a	n/a	n/a	Biallelic	Biallelic	NoCall	Biallelic
	Arsk	BAE	0	129xCs	ENSMUSG00000021592		Biallelic	NoCall	Biallelic	NoCall	NoCall	NoCall	Biallelic	n/a	n/a	n/a	n/a
	Asap1	BAE	0	129xCs	ENSMUSG00000022377		Biallelic	Biallelic	Biallelic	Biallelic	Biallelic	Biallelic	Biallelic	Biallelic	Biallelic	Biallelic	Biallelic
	Asb1	BAE	0	129xCs	ENSMUSG00000026311		Biallelic	Biallelic	Biallelic	Biallelic	NoCall	NoCall	Biallelic	NoCall	Biallelic	NoCall	Biallelic
	Asb3	BAE	0	129xCs	ENSMUSG00000020305		Biallelic	Biallelic	Biallelic	NoCall	NoCall	Biallelic	Biallelic	n/a	n/a	n/a	n/a
	Aspm	BAE	0	129xCs	ENSMUSG00000033952		Biallelic	Biallelic	Biallelic	Biallelic	NoCall	Biallelic	Biallelic	n/a	n/a	n/a	n/a
	Aste1	BAE	0	129xCs	ENSMUSG00000032567		Biallelic	NoCall	Biallelic	NoCall	NoCall	Biallelic	Biallelic	n/a	n/a	n/a	n/a
	Asxl1	BAE	0	129xCs	ENSMUSG00000042548		Biallelic	Biallelic	Biallelic	Biallelic	NoCall	Biallelic	Biallelic	n/a	n/a	n/a	n/a
	Atf6	BAE	0	129xCs	ENSMUSG00000026663		Biallelic	Biallelic	Biallelic	Biallelic	NoCall	Biallelic	Biallelic	n/a	n/a	n/a	n/a
	Atf7ip	BAE	0	129xCs	ENSMUSG00000030213		Biallelic	Biallelic	NoCall	NoCall	NoCall	Biallelic	NoCall	n/a	n/a	n/a	n/a
	Atg10	BAE	0	129xCs	ENSMUSG00000021619		NoCall	NoCall	Biallelic	NoCall	NoCall	Biallelic	Biallelic	n/a	n/a	NoCall	Biallelic
	Atg16l1	BAE	0	129xCs	ENSMUSG00000026289		Biallelic	Biallelic	Biallelic	Biallelic	Biallelic	Biallelic	Biallelic	n/a	n/a	n/a	n/a
	Atg2b	BAE	0	129xCs	ENSMUSG00000041341		Biallelic	Biallelic	Biallelic	Biallelic	Biallelic	Biallelic	Biallelic	Biallelic	Biallelic	NoCall	Biallelic
	Atg7	BAE	0	129xCs	ENSMUSG00000030314		Biallelic	Biallelic	Biallelic	Biallelic	NoCall	Biallelic	Biallelic	n/a	n/a	n/a	n/a
	Atm	BAE	0	129xCs	ENSMUSG00000034218		Biallelic	NoCall	Biallelic	Biallelic	NoCall	Biallelic	Biallelic	n/a	n/a	n/a	n/a
	Atp11b	BAE	0	129xCs	ENSMUSG00000037400		Biallelic	Biallelic	Biallelic	Biallelic	Biallelic	Biallelic	Biallelic	n/a	n/a	n/a	n/a
	Atp13a1	BAE	0	B6xBalb	ENSMUSG00000031862		n/a	n/a	n/a	n/a	n/a	n/a	n/a	Biallelic	Biallelic	Biallelic	Biallelic
	Atp5l	BAE	0	129xCs	ENSMUSG00000038717		Biallelic	NoCall	NoCall	NoCall	NoCall	NoCall	Biallelic	n/a	n/a	n/a	n/a
	Atp6v1c1	BAE	0	129xCs	ENSMUSG00000022295		Biallelic	NoCall	NoCall	NoCall	NoCall	Biallelic	Biallelic	n/a	n/a	n/a	n/a
	Atp6v1h	BAE	0	129xCs	ENSMUSG00000033793		Biallelic	NoCall	Biallelic	NoCall	NoCall	Biallelic	Biallelic	n/a	n/a	n/a	n/a
	Atp8a1	BAE	0	129xCs	ENSMUSG00000037685		Biallelic	Biallelic	Biallelic	NoCall	NoCall	NoCall	Biallelic	NoCall	Biallelic	NoCall	Biallelic
	Atp9b	BAE	0	B6xBalb	ENSMUSG00000024566		n/a	n/a	n/a	n/a	n/a	n/a	n/a	Biallelic	Biallelic	Biallelic	Biallelic
	Atrn	BAE	0	129xCs	ENSMUSG00000027312		Biallelic	Biallelic	Biallelic	NoCall	NoCall	NoCall	Biallelic	n/a	n/a	n/a	n/a
	Atxn10	BAE	0	129xCs	ENSMUSG00000016541		Biallelic	NoCall	Biallelic	NoCall	NoCall	NoCall	Biallelic	n/a	n/a	n/a	n/a
	Atxn2	BAE	0	129xCs	ENSMUSG00000042605		NoCall	NoCall	Biallelic	NoCall	NoCall	NoCall	Biallelic	NoCall	Biallelic	NoCall	Biallelic
	AU019823	BAE	0	129xCs	ENSMUSG00000059820		Biallelic	Biallelic	Biallelic	NoCall	NoCall	Biallelic	Biallelic	n/a	n/a	n/a	n/a
	Aven	BAE	0	129xCs	ENSMUSG00000003604		Biallelic	NoCall	NoCall	NoCall	NoCall	NoCall	Biallelic	n/a	n/a	n/a	n/a
	AW146154	BAE	0	129xCs	ENSMUSG00000074166		Biallelic	Biallelic	Biallelic	Biallelic	Biallelic	Biallelic	Biallelic	n/a	n/a	n/a	n/a
	AW549877	BAE	0	129xCs	ENSMUSG00000041935		Biallelic	Biallelic	Biallelic	Biallelic	Biallelic	Biallelic	Biallelic	n/a	n/a	n/a	n/a
	Axin1	BAE	0	129xCs	ENSMUSG00000024182		Biallelic	NoCall	Biallelic	NoCall	NoCall	NoCall	Biallelic	n/a	n/a	n/a	n/a
	B130006D01Rik	BAE	0	129xCs	ENSMUSG00000075596		Biallelic	Biallelic	Biallelic	Biallelic	NoCall	Biallelic	Biallelic	n/a	n/a	n/a	n/a
	B230219D22Rik	BAE	0	129xCs	ENSMUSG00000045767		Biallelic	Biallelic	Biallelic	Biallelic	Biallelic	Biallelic	Biallelic	Biallelic	Biallelic	Biallelic	Biallelic
	Baz1a	BAE	0	B6xBalb	ENSMUSG00000035021		n/a	n/a	n/a	n/a	n/a	n/a	n/a	Biallelic	Biallelic	Biallelic	Biallelic
	BC017158	BAE	0	129xCs	ENSMUSG00000030780		Biallelic	NoCall	Biallelic	Biallelic	NoCall	Biallelic	Biallelic	n/a	n/a	n/a	n/a
	BC019943	BAE	0	129xCs	ENSMUSG00000031577		Biallelic	Biallelic	Biallelic	Biallelic	Biallelic	Biallelic	Biallelic	NoCall	Biallelic	NoCall	Biallelic
	BC024479	BAE	0	129xCs	ENSMUSG00000042138		Biallelic	Biallelic	Biallelic	NoCall	NoCall	NoCall	Biallelic	n/a	n/a	n/a	n/a
	BC027344	BAE	0	129xCs	ENSMUSG00000050855		Biallelic	NoCall	NoCall	NoCall	NoCall	NoCall	Biallelic	n/a	n/a	n/a	n/a
	BC031353	BAE	0	129xCs	ENSMUSG00000034858		Biallelic	Biallelic	Biallelic	NoCall	NoCall	Biallelic	Biallelic	n/a	n/a	n/a	n/a
	BC052040	BAE	0	129xCs	ENSMUSG00000040282		Biallelic	NoCall	Biallelic	NoCall	NoCall	Biallelic	Biallelic	n/a	n/a	n/a	n/a
	BC059842	BAE	0	129xCs	ENSMUSG00000033253		Biallelic	Biallelic	Biallelic	Biallelic	NoCall	NoCall	NoCall	n/a	n/a	n/a	n/a
	Bcap29	BAE	0	129xCs	ENSMUSG00000020650		Biallelic	NoCall	NoCall	NoCall	NoCall	NoCall	Biallelic	n/a	n/a	n/a	n/a
	Bcas3	BAE	0	129xCs	ENSMUSG00000059439		Biallelic	Biallelic	Biallelic	Biallelic	Biallelic	Biallelic	Biallelic	n/a	n/a	n/a	n/a
	Bcat1	BAE	0	B6xBalb	ENSMUSG00000030268		n/a	n/a	n/a	n/a	n/a	n/a	n/a	Biallelic	Biallelic	Biallelic	Biallelic
	Bdp1	BAE	0	129xCs	ENSMUSG00000049658		Biallelic	NoCall	Biallelic	Biallelic	NoCall	Biallelic	Biallelic	n/a	n/a	n/a	n/a
	Bfar	BAE	0	129xCs	ENSMUSG00000022684		Biallelic	NoCall	NoCall	NoCall	NoCall	NoCall	Biallelic	n/a	n/a	n/a	n/a
	Blk	BAE	0	129xCs	ENSMUSG00000014453		Biallelic	Biallelic	Biallelic	NoCall	NoCall	NoCall	NoCall	n/a	n/a	n/a	n/a
	Blnk	BAE	0	B6xBalb	ENSMUSG00000061132		n/a	n/a	n/a	n/a	n/a	n/a	n/a	Biallelic	Biallelic	Biallelic	Biallelic
	Brca1	BAE	0	129xCs	ENSMUSG00000017146		Biallelic	Biallelic	Biallelic	Biallelic	Biallelic	Biallelic	Biallelic	n/a	n/a	n/a	n/a
	Bre	BAE	0	129xCs	ENSMUSG00000052139		Biallelic	Biallelic	Biallelic	Biallelic	NoCall	Biallelic	Biallelic	NoCall	Biallelic	NoCall	Biallelic
	Bri3bp	BAE	0	B6xBalb	ENSMUSG00000037905		n/a	n/a	n/a	n/a	n/a	n/a	n/a	Biallelic	Biallelic	Biallelic	Biallelic
	Brip1	BAE	0	129xCs	ENSMUSG00000034329		Biallelic	Biallelic	Biallelic	Biallelic	Biallelic	Biallelic	Biallelic	n/a	n/a	n/a	n/a
	Brpf3	BAE	0	129xCs	ENSMUSG00000063952		NoCall	NoCall	Biallelic	Biallelic	NoCall	NoCall	Biallelic	n/a	n/a	n/a	n/a
	Bsdc1	BAE	0	129xCs	ENSMUSG00000040859		Biallelic	Biallelic	Biallelic	Biallelic	Biallelic	Biallelic	NoCall	n/a	n/a	n/a	n/a
	Bst2	BAE	0	BalbxB6	ENSMUSG00000046718		n/a	n/a	n/a	n/a	n/a	n/a	n/a	Biallelic	NoCall	Biallelic	Biallelic
	Btbd9	BAE	0	129xCs	ENSMUSG00000062202		Biallelic	Biallelic	Biallelic	Biallelic	NoCall	Biallelic	Biallelic	n/a	n/a	n/a	n/a
	Btrc	BAE	0	129xCs	ENSMUSG00000025217		NoCall	NoCall	Biallelic	NoCall	NoCall	NoCall	Biallelic	n/a	n/a	Biallelic	Biallelic
	C130036L24Rik	BAE	0	129xCs	ENSMUSG00000073627		Biallelic	NoCall	Biallelic	NoCall	NoCall	NoCall	Biallelic	n/a	n/a	n/a	n/a
	C1galt1	BAE	0	129xCs	ENSMUSG00000042460		Biallelic	Biallelic	Biallelic	Biallelic	Biallelic	Biallelic	Biallelic	n/a	n/a	n/a	n/a
	C2cd3	BAE	0	129xCs	ENSMUSG00000047248		Biallelic	NoCall	Biallelic	Biallelic	NoCall	Biallelic	Biallelic	Biallelic	Biallelic	NoCall	Biallelic
	C330018D20Rik	BAE	0	129xCs	ENSMUSG00000024592		Biallelic	NoCall	Biallelic	NoCall	NoCall	NoCall	Biallelic	n/a	n/a	n/a	n/a
	C330019G07Rik	BAE	0	129xCs	ENSMUSG00000054280		Biallelic	Biallelic	Biallelic	Biallelic	Biallelic	Biallelic	Biallelic	Biallelic	Biallelic	Biallelic	Biallelic
	C80913	BAE	0	B6xBalb	ENSMUSG00000030421		n/a	n/a	n/a	n/a	n/a	n/a	n/a	Biallelic	Biallelic	Conflict	Biallelic
	Cacnb2	BAE	0	129xCs	ENSMUSG00000057914		NoCall	Biallelic	Biallelic	Biallelic	NoCall	Biallelic	Biallelic	n/a	n/a	n/a	n/a
	Calr	BAE	0	129xCs	ENSMUSG00000003814		Biallelic	Biallelic	Biallelic	Biallelic	NoCall	Biallelic	Biallelic	n/a	n/a	n/a	n/a
	Camta1	BAE	0	129xCs	ENSMUSG00000014592		Biallelic	NoCall	Biallelic	NoCall	NoCall	Biallelic	NoCall	n/a	n/a	n/a	n/a
	Cant1	BAE	0	129xCs	ENSMUSG00000025575		Biallelic	Biallelic	Biallelic	Biallelic	NoCall	Biallelic	Biallelic	n/a	n/a	n/a	n/a
	Capza1	BAE	0	129xCs	ENSMUSG00000070372		Biallelic	Biallelic	Biallelic	Biallelic	NoCall	Biallelic	Biallelic	n/a	n/a	n/a	n/a
	Capza2	BAE	0	129xCs	ENSMUSG00000015733		Biallelic	NoCall	Biallelic	NoCall	NoCall	NoCall	Biallelic	n/a	n/a	n/a	n/a
	Carkd	BAE	0	129xCs	ENSMUSG00000031505		NoCall	Biallelic	NoCall	Biallelic	NoCall	NoCall	NoCall	n/a	n/a	n/a	n/a
	Casc3	BAE	0	129xCs	ENSMUSG00000078676		Biallelic	Biallelic	Biallelic	NoCall	NoCall	NoCall	NoCall	n/a	n/a	n/a	n/a
	Cast	BAE	0	129xCs	ENSMUSG00000021585		NoCall	NoCall	Biallelic	Biallelic	NoCall	NoCall	Biallelic	n/a	n/a	n/a	n/a
	Cat	BAE	0	129xCs	ENSMUSG00000027187		NoCall	Biallelic	Biallelic	Biallelic	NoCall	Biallelic	Biallelic	n/a	n/a	n/a	n/a
	Cbara1	BAE	0	129xCs	ENSMUSG00000020111		Biallelic	NoCall	Biallelic	NoCall	NoCall	NoCall	Biallelic	n/a	n/a	n/a	n/a
	Cbfa2t2	BAE	0	129xCs	ENSMUSG00000038533		Biallelic	NoCall	Biallelic	NoCall	NoCall	NoCall	Biallelic	n/a	n/a	n/a	n/a
	Ccdc38	BAE	0	129xCs	ENSMUSG00000036168		Biallelic	NoCall	Biallelic	NoCall	NoCall	NoCall	Biallelic	n/a	n/a	NoCall	Biallelic
	Ccdc77	BAE	0	129xCs	ENSMUSG00000030177		Biallelic	Biallelic	Biallelic	Biallelic	Biallelic	Biallelic	Biallelic	n/a	n/a	n/a	n/a
	Ccdc88a	BAE	0	129xCs	ENSMUSG00000032740		NoCall	Biallelic	Biallelic	Biallelic	Biallelic	NoCall	Biallelic	n/a	n/a	n/a	n/a
	Ccdc9	BAE	0	129xCs	ENSMUSG00000041375		Biallelic	NoCall	Biallelic	NoCall	Biallelic	Biallelic	Biallelic	n/a	n/a	n/a	n/a
	Ccnd2	BAE	0	129xCs	ENSMUSG00000000184		Biallelic	Biallelic	Biallelic	Biallelic	Biallelic	Biallelic	Biallelic	Biallelic	Biallelic	Biallelic	Biallelic
	Ccnd3	BAE	0	129xCs	ENSMUSG00000034165		Biallelic	Biallelic	Biallelic	Biallelic	Biallelic	Biallelic	Biallelic	n/a	n/a	n/a	n/a
	Ccnk	BAE	0	129xCs	ENSMUSG00000021258		Biallelic	NoCall	Biallelic	NoCall	NoCall	NoCall	Biallelic	n/a	n/a	n/a	n/a
	Ccny	BAE	0	129xCs	ENSMUSG00000024286		Biallelic	NoCall	Biallelic	NoCall	NoCall	NoCall	Biallelic	n/a	n/a	NoCall	Biallelic
	Cd2ap	BAE	0	129xCs	ENSMUSG00000061665		Biallelic	Biallelic	Biallelic	Conflict	Biallelic	Biallelic	Biallelic	Biallelic	NoCall	NoCall	Biallelic
	Cd74	BAE	0	129xCs	ENSMUSG00000024610		Biallelic	Biallelic	Biallelic	Biallelic	Biallelic	Biallelic	NoCall	NoCall	Biallelic	n/a	n/a
	Cd84	BAE	0	129xCs	ENSMUSG00000038147		Biallelic	NoCall	NoCall	NoCall	NoCall	Biallelic	Biallelic	n/a	n/a	n/a	n/a
	Cdc42ep3	BAE	0	129xCs	ENSMUSG00000036533		Biallelic	Biallelic	Biallelic	Biallelic	NoCall	NoCall	Biallelic	NoCall	Biallelic	NoCall	Biallelic
	Cdca2	BAE	0	129xCs	ENSMUSG00000048922		Biallelic	Biallelic	Biallelic	Biallelic	Biallelic	Biallelic	Biallelic	Biallelic	Biallelic	Conflict	Biallelic
	Cdk13	BAE	0	129xCs	ENSMUSG00000041297		Biallelic	Biallelic	Biallelic	Biallelic	Conflict	Biallelic	Biallelic	Biallelic	Biallelic	NoCall	Biallelic
	Cdkal1	BAE	0	129xCs	ENSMUSG00000006191		Biallelic	Biallelic	Biallelic	Biallelic	NoCall	Biallelic	Biallelic	n/a	n/a	n/a	n/a
	Cds2	BAE	0	129xCs	ENSMUSG00000058793		Biallelic	Biallelic	Biallelic	Biallelic	Biallelic	Biallelic	Biallelic	n/a	n/a	n/a	n/a
	Cdv3	BAE	0	B6xBalb	ENSMUSG00000032803		n/a	n/a	n/a	n/a	n/a	n/a	n/a	Biallelic	Biallelic	NoCall	Biallelic
	Cdyl	BAE	0	129xCs	ENSMUSG00000059288		NoCall	Biallelic	Biallelic	NoCall	NoCall	Biallelic	Biallelic	n/a	n/a	NoCall	Biallelic
	Cenpa	BAE	0	129xCs	ENSMUSG00000029177		Biallelic	Biallelic	Biallelic	Biallelic	Biallelic	Biallelic	Biallelic	n/a	n/a	n/a	n/a
	Cep120	BAE	0	129xCs	ENSMUSG00000048799		Biallelic	NoCall	NoCall	NoCall	NoCall	Biallelic	Biallelic	n/a	n/a	n/a	n/a
	Cep135	BAE	0	129xCs	ENSMUSG00000036403		NoCall	Biallelic	Biallelic	Biallelic	NoCall	Biallelic	NoCall	n/a	n/a	n/a	n/a
	Cep250	BAE	0	129xCs	ENSMUSG00000038241		Biallelic	Biallelic	Biallelic	Biallelic	NoCall	Biallelic	Biallelic	NoCall	Biallelic	n/a	n/a
	Cep350	BAE	0	129xCs	ENSMUSG00000033671		Biallelic	NoCall	NoCall	NoCall	NoCall	Biallelic	Biallelic	n/a	n/a	NoCall	Biallelic
	Cep68	BAE	0	129xCs	ENSMUSG00000044066		Biallelic	Biallelic	Biallelic	Biallelic	Biallelic	Biallelic	Biallelic	Biallelic	Biallelic	Conflict	Biallelic
	Chaf1b	BAE	0	129xCs	ENSMUSG00000022945		NoCall	NoCall	Biallelic	NoCall	NoCall	NoCall	Biallelic	n/a	n/a	n/a	n/a
	Chchd3	BAE	0	B6xBalb	ENSMUSG00000053768		n/a	n/a	n/a	n/a	n/a	n/a	n/a	Biallelic	Biallelic	NoCall	Biallelic
	Chd1	BAE	0	129xCs	ENSMUSG00000023852		Biallelic	Biallelic	Biallelic	Biallelic	Biallelic	Biallelic	Biallelic	Biallelic	Biallelic	NoCall	Biallelic
	Chd4	BAE	0	B6xBalb	ENSMUSG00000063870		n/a	n/a	n/a	n/a	n/a	n/a	n/a	Biallelic	Biallelic	Biallelic	Biallelic
	Chd8	BAE	0	129xCs	ENSMUSG00000053754		NoCall	Biallelic	NoCall	Biallelic	NoCall	Biallelic	Biallelic	n/a	n/a	n/a	n/a
	Chd9	BAE	0	129xCs	ENSMUSG00000056608		Biallelic	NoCall	NoCall	Biallelic	NoCall	NoCall	NoCall	n/a	n/a	NoCall	Biallelic
	Cherp	BAE	0	129xCs	ENSMUSG00000052488		Biallelic	Biallelic	Biallelic	Biallelic	Biallelic	Biallelic	Biallelic	Biallelic	Biallelic	Biallelic	Biallelic
	Chmp4b	BAE	0	129xCs	ENSMUSG00000038467		Biallelic	Biallelic	Biallelic	Biallelic	Biallelic	Biallelic	Biallelic	n/a	n/a	n/a	n/a
	Ckap5	BAE	0	129xCs	ENSMUSG00000040549		Biallelic	Biallelic	Biallelic	Biallelic	Biallelic	Biallelic	Biallelic	Biallelic	Biallelic	Biallelic	Biallelic
	Clasp1	BAE	0	129xCs	ENSMUSG00000064302		Biallelic	NoCall	Biallelic	Biallelic	NoCall	Biallelic	Biallelic	NoCall	Biallelic	Biallelic	Biallelic
	Clasp2	BAE	0	129xCs	ENSMUSG00000033392		Biallelic	Biallelic	Biallelic	NoCall	NoCall	Biallelic	Biallelic	NoCall	Biallelic	NoCall	Biallelic
	Clcn3	BAE	0	129xCs	ENSMUSG00000004319		Biallelic	Biallelic	Biallelic	Biallelic	Biallelic	Biallelic	Biallelic	NoCall	Biallelic	NoCall	Biallelic
	Clcn7	BAE	0	129xCs	ENSMUSG00000036636		Biallelic	Biallelic	Biallelic	NoCall	Biallelic	Biallelic	Biallelic	Biallelic	Biallelic	Biallelic	Biallelic
	Clec16a	BAE	0	129xCs	ENSMUSG00000068663		Biallelic	NoCall	Biallelic	NoCall	NoCall	Biallelic	Biallelic	n/a	n/a	n/a	n/a
	Clip1	BAE	0	129xCs	ENSMUSG00000049550		Biallelic	Biallelic	Biallelic	NoCall	NoCall	NoCall	Biallelic	NoCall	Biallelic	NoCall	Biallelic
	Clpb	BAE	0	129xCs	ENSMUSG00000001829		Biallelic	NoCall	Biallelic	NoCall	NoCall	NoCall	Biallelic	n/a	n/a	n/a	n/a
	Cnot1	BAE	0	129xCs	ENSMUSG00000036550		Biallelic	Biallelic	Biallelic	Biallelic	Biallelic	Biallelic	Biallelic	NoCall	Biallelic	NoCall	Biallelic
	Cnot10	BAE	0	129xCs	ENSMUSG00000056167		Biallelic	NoCall	Biallelic	NoCall	NoCall	NoCall	Biallelic	NoCall	Biallelic	NoCall	Biallelic
	Cog1	BAE	0	B6xBalb	ENSMUSG00000018661		n/a	n/a	n/a	n/a	n/a	n/a	n/a	Biallelic	Biallelic	NoCall	Biallelic
	Cog3	BAE	0	129xCs	ENSMUSG00000034893		Biallelic	NoCall	Biallelic	NoCall	NoCall	NoCall	Biallelic	n/a	n/a	n/a	n/a
	Cog5	BAE	0	129xCs	ENSMUSG00000035933		Biallelic	Biallelic	Biallelic	Conflict	NoCall	NoCall	Biallelic	Biallelic	Biallelic	Biallelic	Biallelic
	Cog7	BAE	0	129xCs	ENSMUSG00000034951		Biallelic	NoCall	Biallelic	NoCall	NoCall	NoCall	Biallelic	n/a	n/a	n/a	n/a
	Coil	BAE	0	129xCs	ENSMUSG00000033983		Biallelic	NoCall	Biallelic	Biallelic	NoCall	Biallelic	Biallelic	NoCall	Biallelic	NoCall	Biallelic
	Col4a3bp	BAE	0	129xCs	ENSMUSG00000021669		Biallelic	NoCall	Biallelic	Biallelic	NoCall	Biallelic	Biallelic	n/a	n/a	n/a	n/a
	Cops2	BAE	0	129xCs	ENSMUSG00000027206		Biallelic	NoCall	Biallelic	NoCall	NoCall	NoCall	Biallelic	n/a	n/a	n/a	n/a
	Cops5	BAE	0	129xCs	ENSMUSG00000025917		Biallelic	NoCall	Biallelic	NoCall	NoCall	NoCall	Biallelic	n/a	n/a	Biallelic	NoCall
	Copz1	BAE	0	129xCs	ENSMUSG00000060992		Biallelic	NoCall	Biallelic	Biallelic	NoCall	Biallelic	NoCall	n/a	n/a	n/a	n/a
	Cpne1	BAE	0	129xCs	ENSMUSG00000074643		Biallelic	Biallelic	Biallelic	Biallelic	NoCall	Biallelic	Biallelic	NoCall	Biallelic	NoCall	Biallelic
	Cpt1a	BAE	0	129xCs	ENSMUSG00000024900		Biallelic	Biallelic	Biallelic	Biallelic	Biallelic	Biallelic	Biallelic	n/a	n/a	n/a	n/a
	Crcp	BAE	0	B6xBalb	ENSMUSG00000025532		n/a	n/a	n/a	n/a	n/a	n/a	n/a	Biallelic	Biallelic	NoCall	Biallelic
	Crim1	BAE	0	129xCs	ENSMUSG00000024074		Biallelic	NoCall	NoCall	NoCall	NoCall	NoCall	Biallelic	n/a	n/a	n/a	n/a
	Crk	BAE	0	129xCs	ENSMUSG00000017776		Biallelic	Biallelic	Biallelic	Biallelic	Biallelic	Biallelic	Biallelic	Biallelic	Biallelic	Biallelic	Biallelic
	Cryzl1	BAE	0	129xCs	ENSMUSG00000058240		Biallelic	Biallelic	Biallelic	Biallelic	NoCall	Biallelic	Biallelic	n/a	n/a	n/a	n/a
	Csnk1g1	BAE	0	129xCs	ENSMUSG00000032384		Biallelic	NoCall	Biallelic	NoCall	NoCall	NoCall	Biallelic	n/a	n/a	n/a	n/a
	Cstf3	BAE	0	129xCs	ENSMUSG00000027176		Biallelic	NoCall	Biallelic	NoCall	NoCall	NoCall	Biallelic	n/a	n/a	n/a	n/a
	Ctbp1	BAE	0	129xCs	ENSMUSG00000037373		Biallelic	NoCall	Biallelic	NoCall	NoCall	Biallelic	Biallelic	n/a	n/a	n/a	n/a
	Ctdp1	BAE	0	129xCs	ENSMUSG00000033323		Biallelic	Biallelic	Biallelic	Biallelic	Biallelic	Biallelic	Biallelic	Biallelic	Biallelic	NoCall	Biallelic
	Ctdspl2	BAE	0	B6xBalb	ENSMUSG00000033411		n/a	n/a	n/a	n/a	n/a	n/a	n/a	Biallelic	Biallelic	Biallelic	Biallelic
	Ctnnb1	BAE	0	B6xBalb	ENSMUSG00000006932		n/a	n/a	n/a	n/a	n/a	n/a	n/a	Biallelic	Biallelic	NoCall	Biallelic
	Cuedc2	BAE	0	B6xBalb	ENSMUSG00000036748		n/a	n/a	n/a	n/a	n/a	n/a	n/a	Biallelic	Biallelic	NoCall	Biallelic
	Cugbp1	BAE	0	129xCs	ENSMUSG00000005506		Biallelic	Biallelic	Biallelic	Biallelic	Conflict	Biallelic	Biallelic	Biallelic	Biallelic	NoCall	Biallelic
	Cux1	BAE	0	129xCs	ENSMUSG00000029705		Conflict	NoCall	Biallelic	Biallelic	NoCall	Biallelic	Biallelic	Biallelic	Biallelic	Conflict	Biallelic
	Cxxc1	BAE	0	129xCs	ENSMUSG00000024560		Biallelic	NoCall	Biallelic	Biallelic	Biallelic	Biallelic	Biallelic	Biallelic	Biallelic	Biallelic	NoCall
	Cyb5b	BAE	0	129xCs	ENSMUSG00000031924		Biallelic	Biallelic	Biallelic	Biallelic	Biallelic	Biallelic	Biallelic	n/a	n/a	NoCall	Biallelic
	Cyp4f13	BAE	0	129xCs	ENSMUSG00000024055		Biallelic	Biallelic	Biallelic	Biallelic	Biallelic	Biallelic	Biallelic	n/a	n/a	n/a	n/a
	D16Ertd472e	BAE	0	129xCs	ENSMUSG00000022864		Biallelic	NoCall	Biallelic	NoCall	NoCall	NoCall	Biallelic	n/a	n/a	n/a	n/a
	D19Bwg1357e	BAE	0	129xCs	ENSMUSG00000041360		Biallelic	NoCall	Biallelic	Biallelic	NoCall	Biallelic	Biallelic	n/a	n/a	n/a	n/a
	D1Bwg0212e	BAE	0	129xCs	ENSMUSG00000003135		NoCall	NoCall	Biallelic	Biallelic	NoCall	Biallelic	Biallelic	n/a	n/a	n/a	n/a
	D330038O06Rik	BAE	0	129xCs	ENSMUSG00000043090		Biallelic	Biallelic	Biallelic	NoCall	NoCall	Biallelic	Biallelic	NoCall	Biallelic	n/a	n/a
	D8Ertd82e	BAE	0	129xCs	ENSMUSG00000050271		Biallelic	NoCall	NoCall	NoCall	NoCall	NoCall	Biallelic	n/a	n/a	n/a	n/a
	D9Ertd402e	BAE	0	129xCs	ENSMUSG00000046603		Biallelic	NoCall	Biallelic	Biallelic	NoCall	Biallelic	Biallelic	n/a	n/a	n/a	n/a
	Daglb	BAE	0	129xCs	ENSMUSG00000039206		Biallelic	Biallelic	Biallelic	Biallelic	NoCall	NoCall	Biallelic	n/a	n/a	n/a	n/a
	Dars	BAE	0	129xCs	ENSMUSG00000026356		Biallelic	NoCall	Biallelic	Biallelic	NoCall	Biallelic	Biallelic	NoCall	Biallelic	NoCall	Biallelic
	Dbr1	BAE	0	129xCs	ENSMUSG00000032469		Biallelic	Biallelic	Biallelic	Biallelic	Biallelic	Biallelic	Biallelic	n/a	n/a	n/a	n/a
	Dbt	BAE	0	129xCs	ENSMUSG00000000340		Biallelic	Biallelic	NoCall	NoCall	NoCall	NoCall	Biallelic	n/a	n/a	n/a	n/a
	Dcaf15	BAE	0	B6xBalb	ENSMUSG00000037103		n/a	n/a	n/a	n/a	n/a	n/a	n/a	Biallelic	Biallelic	n/a	n/a
	Dcaf8	BAE	0	129xCs	ENSMUSG00000026554		Biallelic	NoCall	Biallelic	Biallelic	NoCall	Biallelic	Biallelic	n/a	n/a	NoCall	Biallelic
	Dcp1a	BAE	0	129xCs	ENSMUSG00000021962		Biallelic	Biallelic	Biallelic	NoCall	NoCall	NoCall	Biallelic	n/a	n/a	NoCall	Biallelic
	Dcp1b	BAE	0	129xCs	ENSMUSG00000041477		NoCall	NoCall	Biallelic	NoCall	NoCall	NoCall	Biallelic	n/a	n/a	n/a	n/a
	Dcps	BAE	0	129xCs	ENSMUSG00000032040		NoCall	NoCall	Biallelic	Biallelic	NoCall	Biallelic	Biallelic	n/a	n/a	n/a	n/a
	Dctd	BAE	0	129xCs	ENSMUSG00000031562		Biallelic	NoCall	NoCall	NoCall	NoCall	Biallelic	Biallelic	n/a	n/a	n/a	n/a
	Dctn4	BAE	0	129xCs	ENSMUSG00000024603		Biallelic	NoCall	Biallelic	NoCall	NoCall	NoCall	Biallelic	n/a	n/a	n/a	n/a
	Ddx1	BAE	0	129xCs	ENSMUSG00000037149		Biallelic	NoCall	Biallelic	Biallelic	NoCall	NoCall	Biallelic	n/a	n/a	n/a	n/a
	Ddx46	BAE	0	129xCs	ENSMUSG00000021500		Biallelic	NoCall	Biallelic	Biallelic	NoCall	NoCall	Biallelic	n/a	n/a	NoCall	Biallelic
	Dennd1b	BAE	0	129xCs	ENSMUSG00000056268		Biallelic	Biallelic	Biallelic	Biallelic	NoCall	Conflict	Biallelic	n/a	n/a	n/a	n/a
	Dennd2d	BAE	0	129xCs	ENSMUSG00000027901		Biallelic	NoCall	NoCall	NoCall	NoCall	NoCall	Biallelic	n/a	n/a	n/a	n/a
	Dennd4a	BAE	0	129xCs	ENSMUSG00000053641		Biallelic	Biallelic	Biallelic	Biallelic	NoCall	NoCall	Biallelic	n/a	n/a	n/a	n/a
	Dennd5b	BAE	0	129xCs	ENSMUSG00000030313		Biallelic	Biallelic	Biallelic	Biallelic	Biallelic	Biallelic	Biallelic	n/a	n/a	n/a	n/a
	Depdc1b	BAE	0	129xCs	ENSMUSG00000021697		Biallelic	Biallelic	Biallelic	NoCall	NoCall	NoCall	Biallelic	NoCall	Biallelic	NoCall	Biallelic
	Depdc5	BAE	0	129xCs	ENSMUSG00000037426		Biallelic	NoCall	Biallelic	NoCall	NoCall	Biallelic	Biallelic	n/a	n/a	n/a	n/a
	Dgkd	BAE	0	129xCs	ENSMUSG00000070738		Biallelic	Biallelic	Biallelic	Biallelic	Biallelic	Biallelic	Biallelic	n/a	n/a	n/a	n/a
	Dgkh	BAE	0	129xCs	ENSMUSG00000034731		Biallelic	NoCall	NoCall	NoCall	NoCall	NoCall	Biallelic	n/a	n/a	n/a	n/a
	Dgkq	BAE	0	129xCs	ENSMUSG00000004815		Biallelic	Biallelic	Biallelic	Biallelic	Biallelic	Biallelic	Biallelic	n/a	n/a	n/a	n/a
	Dhx33	BAE	0	129xCs	ENSMUSG00000040620		Biallelic	NoCall	Biallelic	NoCall	NoCall	NoCall	Biallelic	Biallelic	Biallelic	Biallelic	Biallelic
	Dhx34	BAE	0	129xCs	ENSMUSG00000006019		Biallelic	Biallelic	Biallelic	NoCall	Biallelic	Biallelic	NoCall	n/a	n/a	n/a	n/a
	Diap3	BAE	0	129xCs	ENSMUSG00000022021		Biallelic	Biallelic	Biallelic	Biallelic	Conflict	Biallelic	Biallelic	Biallelic	Biallelic	Biallelic	Biallelic
	Dicer1	BAE	0	BalbxB6	ENSMUSG00000041415		n/a	n/a	n/a	n/a	n/a	n/a	n/a	n/a	n/a	Biallelic	Biallelic
	Dip2b	BAE	0	129xCs	ENSMUSG00000023026		Biallelic	Biallelic	Biallelic	Biallelic	Biallelic	Biallelic	Biallelic	n/a	n/a	n/a	n/a
	Dip2c	BAE	0	129xCs	ENSMUSG00000048264		Biallelic	NoCall	Biallelic	NoCall	NoCall	NoCall	Biallelic	n/a	n/a	n/a	n/a
	Dlg2	BAE	0	129xCs	ENSMUSG00000052572		NoCall	NoCall	Biallelic	NoCall	NoCall	NoCall	Biallelic	n/a	n/a	n/a	n/a
	Dlgap4	BAE	0	129xCs	ENSMUSG00000061689		Biallelic	Biallelic	Biallelic	Biallelic	Biallelic	Biallelic	Biallelic	n/a	n/a	n/a	n/a
	Dlgap5	BAE	0	129xCs	ENSMUSG00000037544		Biallelic	NoCall	Biallelic	Biallelic	NoCall	Biallelic	Biallelic	n/a	n/a	n/a	n/a
	Dnajb4	BAE	0	129xCs	ENSMUSG00000028035		Biallelic	NoCall	Biallelic	NoCall	NoCall	NoCall	Biallelic	n/a	n/a	n/a	n/a
	Dnajc1	BAE	0	129xCs	ENSMUSG00000026740		Biallelic	NoCall	Biallelic	NoCall	NoCall	NoCall	Biallelic	n/a	n/a	n/a	n/a
	Dnajc2	BAE	0	129xCs	ENSMUSG00000029014		Biallelic	NoCall	Biallelic	NoCall	NoCall	NoCall	Biallelic	n/a	n/a	n/a	n/a
	Dnalc4	BAE	0	129xCs	ENSMUSG00000022420		Biallelic	NoCall	NoCall	Biallelic	NoCall	NoCall	Biallelic	n/a	n/a	NoCall	Biallelic
	Dock10	BAE	0	129xCs	ENSMUSG00000038608		Biallelic	Biallelic	Biallelic	Biallelic	NoCall	NoCall	Biallelic	n/a	n/a	n/a	n/a
	Dock2	BAE	0	129xCs	ENSMUSG00000020143		Biallelic	NoCall	NoCall	NoCall	NoCall	NoCall	Biallelic	n/a	n/a	n/a	n/a
	Dopey1	BAE	0	129xCs	ENSMUSG00000034973		Biallelic	NoCall	NoCall	NoCall	NoCall	NoCall	Biallelic	n/a	n/a	n/a	n/a
	Dpp7	BAE	0	129xCs	ENSMUSG00000026958		Biallelic	Biallelic	Biallelic	Biallelic	NoCall	NoCall	Biallelic	n/a	n/a	n/a	n/a
	Dpy19l3	BAE	0	129xCs	ENSMUSG00000043671		Biallelic	NoCall	Biallelic	Biallelic	NoCall	NoCall	Biallelic	NoCall	Biallelic	n/a	n/a
	Dstyk	BAE	0	129xCs	ENSMUSG00000042046		Biallelic	NoCall	NoCall	NoCall	NoCall	Biallelic	Biallelic	n/a	n/a	n/a	n/a
	Dusp16	BAE	0	129xCs	ENSMUSG00000030203		Biallelic	NoCall	NoCall	NoCall	NoCall	Biallelic	Biallelic	n/a	n/a	NoCall	Biallelic
	Dym	BAE	0	129xCs	ENSMUSG00000035765		Biallelic	Biallelic	Biallelic	Biallelic	Biallelic	Biallelic	Biallelic	n/a	n/a	NoCall	Biallelic
	Dync1h1	BAE	0	129xCs	ENSMUSG00000018707		Biallelic	Biallelic	Biallelic	Biallelic	Biallelic	Biallelic	Biallelic	n/a	n/a	n/a	n/a
	Dync1li2	BAE	0	129xCs	ENSMUSG00000035770		NoCall	NoCall	NoCall	NoCall	Biallelic	Biallelic	NoCall	n/a	n/a	n/a	n/a
	Dync2h1	BAE	0	129xCs	ENSMUSG00000047193		Biallelic	NoCall	NoCall	NoCall	NoCall	NoCall	Biallelic	n/a	n/a	n/a	n/a
	Dyrk2	BAE	0	BalbxB6	ENSMUSG00000028630		n/a	n/a	n/a	n/a	n/a	n/a	n/a	NoCall	Biallelic	Biallelic	Biallelic
	Ebf1	BAE	0	129xCs	ENSMUSG00000057098		Conflict	Biallelic	Biallelic	Biallelic	Conflict	Biallelic	Biallelic	Biallelic	Biallelic	Biallelic	Biallelic
	Edem3	BAE	0	129xCs	ENSMUSG00000043019		Biallelic	NoCall	Biallelic	NoCall	NoCall	NoCall	Biallelic	n/a	n/a	n/a	n/a
	Eea1	BAE	0	129xCs	ENSMUSG00000036499		Biallelic	NoCall	NoCall	NoCall	NoCall	NoCall	Biallelic	n/a	n/a	n/a	n/a
	Eef2k	BAE	0	129xCs	ENSMUSG00000035064		Biallelic	Biallelic	Biallelic	Biallelic	Biallelic	Biallelic	Biallelic	n/a	n/a	n/a	n/a
	Efha2	BAE	0	B6xBalb	ENSMUSG00000039478		n/a	n/a	n/a	n/a	n/a	n/a	n/a	Biallelic	Biallelic	Biallelic	Biallelic
	EG240055	BAE	0	B6xBalb	ENSMUSG00000034413		n/a	n/a	n/a	n/a	n/a	n/a	n/a	Biallelic	Biallelic	NoCall	Biallelic
	Egln1	BAE	0	129xCs	ENSMUSG00000031987		Biallelic	Biallelic	Biallelic	Biallelic	Biallelic	Biallelic	Biallelic	Biallelic	Biallelic	Biallelic	Biallelic
	Ehd4	BAE	0	129xCs	ENSMUSG00000027293		Biallelic	NoCall	NoCall	Biallelic	NoCall	Biallelic	Biallelic	n/a	n/a	n/a	n/a
	Ehmt1	BAE	0	129xCs	ENSMUSG00000036893		Biallelic	Biallelic	Biallelic	Biallelic	Biallelic	Biallelic	Biallelic	n/a	n/a	n/a	n/a
	Eif2ak2	BAE	0	129xCs	ENSMUSG00000024079		Biallelic	Biallelic	Biallelic	Biallelic	Biallelic	Biallelic	Biallelic	Biallelic	Biallelic	Biallelic	Biallelic
	Eif2s2	BAE	0	129xCs	ENSMUSG00000074656		Biallelic	Biallelic	Biallelic	Biallelic	Biallelic	Biallelic	Biallelic	Biallelic	Biallelic	NoCall	Biallelic
	Eif3j	BAE	0	129xCs	ENSMUSG00000027236		Biallelic	Biallelic	Biallelic	Biallelic	NoCall	Biallelic	Biallelic	n/a	n/a	NoCall	Biallelic
	Eif3m	BAE	0	129xCs	ENSMUSG00000027170		Biallelic	Biallelic	Biallelic	Biallelic	NoCall	Biallelic	Biallelic	n/a	n/a	n/a	n/a
	Eif4e	BAE	0	129xCs	ENSMUSG00000028156		Biallelic	NoCall	NoCall	NoCall	NoCall	NoCall	Biallelic	n/a	n/a	n/a	n/a
	Eif4g3	BAE	0	129xCs	ENSMUSG00000028760		Biallelic	Biallelic	Biallelic	Biallelic	NoCall	Biallelic	NoCall	NoCall	Biallelic	n/a	n/a
	Ell2	BAE	0	129xCs	ENSMUSG00000001542		NoCall	NoCall	Biallelic	NoCall	NoCall	Biallelic	Biallelic	n/a	n/a	n/a	n/a
	Elmo1	BAE	0	129xCs	ENSMUSG00000041112		Biallelic	Biallelic	Biallelic	Biallelic	Biallelic	NoCall	Biallelic	Biallelic	Biallelic	Biallelic	Biallelic
	Elovl1	BAE	0	B6xBalb	ENSMUSG00000006390		n/a	n/a	n/a	n/a	n/a	n/a	n/a	Biallelic	Biallelic	Biallelic	Biallelic
	Elovl6	BAE	0	129xCs	ENSMUSG00000041220		Biallelic	Biallelic	Biallelic	Biallelic	NoCall	Biallelic	Biallelic	Biallelic	Biallelic	Biallelic	Biallelic
	Elp3	BAE	0	129xCs	ENSMUSG00000022031		Biallelic	NoCall	Biallelic	NoCall	NoCall	NoCall	NoCall	n/a	n/a	n/a	n/a
	Eml4	BAE	0	129xCs	ENSMUSG00000032624		Biallelic	Biallelic	Biallelic	Biallelic	NoCall	Biallelic	Biallelic	n/a	n/a	n/a	n/a
	Ep400	BAE	0	129xCs	ENSMUSG00000029505		Biallelic	NoCall	Biallelic	Biallelic	NoCall	NoCall	Biallelic	NoCall	Biallelic	Biallelic	Biallelic
	Eps15l1	BAE	0	129xCs	ENSMUSG00000006276		Biallelic	Biallelic	Biallelic	Biallelic	NoCall	Biallelic	Biallelic	NoCall	Biallelic	NoCall	Biallelic
	Erbb2ip	BAE	0	129xCs	ENSMUSG00000021709		Biallelic	NoCall	Biallelic	Biallelic	NoCall	Biallelic	Biallelic	n/a	n/a	n/a	n/a
	Erc1	BAE	0	129xCs	ENSMUSG00000030172		NoCall	NoCall	Biallelic	NoCall	Biallelic	Biallelic	Biallelic	Biallelic	Biallelic	Biallelic	Biallelic
	Ercc4	BAE	0	129xCs	ENSMUSG00000022545		Biallelic	Biallelic	Biallelic	Biallelic	NoCall	NoCall	Biallelic	n/a	n/a	n/a	n/a
	Ergic1	BAE	0	129xCs	ENSMUSG00000001576		Biallelic	Biallelic	Biallelic	NoCall	NoCall	NoCall	Biallelic	NoCall	Biallelic	NoCall	Biallelic
	Esf1	BAE	0	129xCs	ENSMUSG00000045624		Biallelic	Biallelic	NoCall	Biallelic	NoCall	NoCall	Biallelic	n/a	n/a	n/a	n/a
	Etv6	BAE	0	129xCs	ENSMUSG00000030199		Biallelic	Biallelic	Biallelic	Biallelic	Biallelic	Biallelic	Biallelic	NoCall	Biallelic	NoCall	Biallelic
	Evl	BAE	0	129xCs	ENSMUSG00000021262		Biallelic	Biallelic	Biallelic	Biallelic	Biallelic	Biallelic	Biallelic	n/a	n/a	n/a	n/a
	Exoc2	BAE	0	129xCs	ENSMUSG00000021357		Biallelic	Biallelic	Biallelic	Biallelic	Biallelic	Biallelic	Biallelic	n/a	n/a	n/a	n/a
	Exoc4	BAE	0	129xCs	ENSMUSG00000029763		Biallelic	Biallelic	Biallelic	Biallelic	NoCall	Biallelic	Biallelic	n/a	n/a	n/a	n/a
	Exoc5	BAE	0	129xCs	ENSMUSG00000061244		Biallelic	Biallelic	Biallelic	Biallelic	NoCall	Biallelic	Biallelic	n/a	n/a	NoCall	Biallelic
	Exosc1	BAE	0	129xCs	ENSMUSG00000034321		Biallelic	Biallelic	Biallelic	Biallelic	Biallelic	Biallelic	Biallelic	NoCall	Biallelic	Biallelic	Biallelic
	Ezh2	BAE	0	129xCs	ENSMUSG00000029687		Biallelic	NoCall	Biallelic	Biallelic	NoCall	NoCall	Biallelic	Biallelic	Biallelic	Biallelic	Biallelic
	Fam105b	BAE	0	129xCs	ENSMUSG00000046034		Biallelic	NoCall	Biallelic	NoCall	NoCall	NoCall	Biallelic	n/a	n/a	n/a	n/a
	Fam111a	BAE	0	129xCs	ENSMUSG00000024691		Biallelic	Biallelic	Biallelic	Biallelic	NoCall	Biallelic	Biallelic	n/a	n/a	NoCall	Biallelic
	Fam125a	BAE	0	129xCs	ENSMUSG00000031813		Biallelic	NoCall	NoCall	Biallelic	NoCall	Biallelic	NoCall	n/a	n/a	n/a	n/a
	Fam126a	BAE	0	B6xBalb	ENSMUSG00000028995		NoCall	NoCall	NoCall	NoCall	NoCall	NoCall	Biallelic	Biallelic	Biallelic	Biallelic	Biallelic
	Fam129c	BAE	0	129xCs	ENSMUSG00000043243		Biallelic	Biallelic	Biallelic	Biallelic	Biallelic	NoCall	NoCall	Biallelic	Biallelic	NoCall	Biallelic
	Fam13b	BAE	0	129xCs	ENSMUSG00000036501		Biallelic	NoCall	Biallelic	NoCall	NoCall	NoCall	Biallelic	n/a	n/a	NoCall	Biallelic
	Fam160b2	BAE	0	129xCs	ENSMUSG00000022095		Biallelic	Biallelic	NoCall	NoCall	NoCall	NoCall	NoCall	n/a	n/a	n/a	n/a
	Fam168b	BAE	0	129xCs	ENSMUSG00000037503		Biallelic	Biallelic	Biallelic	Biallelic	Biallelic	Biallelic	Biallelic	n/a	n/a	n/a	n/a
	Fam172a	BAE	0	129xCs	ENSMUSG00000064138		Biallelic	NoCall	NoCall	NoCall	NoCall	Biallelic	Biallelic	n/a	n/a	n/a	n/a
	Fam175b	BAE	0	129xCs	ENSMUSG00000030965		Biallelic	NoCall	NoCall	NoCall	NoCall	NoCall	Biallelic	NoCall	Biallelic	NoCall	Biallelic
	Fam18b	BAE	0	129xCs	ENSMUSG00000014177		Biallelic	Biallelic	Biallelic	Biallelic	NoCall	Biallelic	Biallelic	n/a	n/a	n/a	n/a
	Fam20b	BAE	0	129xCs	ENSMUSG00000033557		Biallelic	NoCall	Biallelic	NoCall	NoCall	NoCall	Biallelic	n/a	n/a	n/a	n/a
	Fam35a	BAE	0	129xCs	ENSMUSG00000041471		Biallelic	NoCall	Biallelic	NoCall	NoCall	NoCall	Biallelic	n/a	n/a	n/a	n/a
	Fam83d	BAE	0	129xCs	ENSMUSG00000027654		Biallelic	Biallelic	Biallelic	Biallelic	NoCall	Biallelic	Biallelic	n/a	n/a	n/a	n/a
	Fam98b	BAE	0	129xCs	ENSMUSG00000027349		Biallelic	NoCall	NoCall	NoCall	NoCall	NoCall	Biallelic	n/a	n/a	n/a	n/a
	Fam98c	BAE	0	129xCs	ENSMUSG00000030590		Biallelic	NoCall	Biallelic	Biallelic	Biallelic	Biallelic	Biallelic	n/a	n/a	n/a	n/a
	Fancc	BAE	0	129xCs	ENSMUSG00000021461		Biallelic	Biallelic	Biallelic	Biallelic	NoCall	Biallelic	Biallelic	Biallelic	Biallelic	Biallelic	Biallelic
	Fars2	BAE	0	129xCs	ENSMUSG00000021420		Biallelic	Biallelic	Biallelic	Biallelic	Biallelic	Biallelic	Biallelic	Biallelic	Biallelic	NoCall	Biallelic
	Fbxl17	BAE	0	129xCs	ENSMUSG00000023965		Biallelic	Conflict	Biallelic	Biallelic	Biallelic	Biallelic	Biallelic	n/a	n/a	n/a	n/a
	Fbxo28	BAE	0	129xCs	ENSMUSG00000047539		Biallelic	Biallelic	Biallelic	NoCall	NoCall	Biallelic	Biallelic	n/a	n/a	n/a	n/a
	Fbxo34	BAE	0	129xCs	ENSMUSG00000037536		Biallelic	Biallelic	Biallelic	Biallelic	NoCall	Biallelic	Biallelic	Biallelic	Biallelic	NoCall	Biallelic
	Fbxo46	BAE	0	129xCs	ENSMUSG00000050428		Biallelic	NoCall	Biallelic	NoCall	NoCall	NoCall	Biallelic	n/a	n/a	n/a	n/a
	Fbxo5	BAE	0	129xCs	ENSMUSG00000019773		Biallelic	Biallelic	Biallelic	Biallelic	Biallelic	Biallelic	Biallelic	Biallelic	Biallelic	Biallelic	Biallelic
	Fbxo8	BAE	0	129xCs	ENSMUSG00000038206		Biallelic	NoCall	NoCall	Biallelic	NoCall	Biallelic	Biallelic	n/a	n/a	n/a	n/a
	Fbxw11	BAE	0	B6xBalb	ENSMUSG00000020271		n/a	n/a	n/a	n/a	n/a	n/a	n/a	Biallelic	Biallelic	NoCall	Biallelic
	Fdxacb1	BAE	0	129xCs	ENSMUSG00000037845		Biallelic	NoCall	Biallelic	NoCall	NoCall	NoCall	Biallelic	n/a	n/a	n/a	n/a
	Fgd3	BAE	0	129xCs	ENSMUSG00000037946		Biallelic	Biallelic	Biallelic	NoCall	NoCall	NoCall	Biallelic	n/a	n/a	n/a	n/a
	Fgd6	BAE	0	129xCs	ENSMUSG00000020021		NoCall	Biallelic	NoCall	NoCall	NoCall	Biallelic	Biallelic	n/a	n/a	n/a	n/a
	Fig4	BAE	0	129xCs	ENSMUSG00000038417		Biallelic	NoCall	NoCall	NoCall	NoCall	Biallelic	Biallelic	n/a	n/a	n/a	n/a
	Fip1l1	BAE	0	129xCs	ENSMUSG00000029227		Biallelic	Biallelic	Biallelic	Biallelic	NoCall	NoCall	Biallelic	NoCall	Biallelic	NoCall	Biallelic
	Fis1	BAE	0	BalbxB6	ENSMUSG00000019054		n/a	n/a	n/a	n/a	n/a	n/a	n/a	NoCall	Biallelic	Biallelic	Biallelic
	Fndc3a	BAE	0	129xCs	ENSMUSG00000033487		Biallelic	NoCall	Biallelic	NoCall	NoCall	NoCall	Biallelic	n/a	n/a	n/a	n/a
	Foxk1	BAE	0	129xCs	ENSMUSG00000056493		Biallelic	Biallelic	Biallelic	Biallelic	Biallelic	Biallelic	Biallelic	n/a	n/a	n/a	n/a
	Foxk2	BAE	0	129xCs	ENSMUSG00000039275		Biallelic	Biallelic	Biallelic	Biallelic	Biallelic	Biallelic	Biallelic	n/a	n/a	n/a	n/a
	Foxn3	BAE	0	129xCs	ENSMUSG00000033713		Biallelic	Biallelic	Biallelic	Biallelic	NoCall	NoCall	Biallelic	n/a	n/a	n/a	n/a
	Frmd6	BAE	0	129xCs	ENSMUSG00000048285		Biallelic	Biallelic	NoCall	Biallelic	Biallelic	NoCall	Biallelic	n/a	n/a	n/a	n/a
	Fryl	BAE	0	129xCs	ENSMUSG00000070733		Biallelic	Biallelic	Biallelic	Biallelic	Biallelic	Biallelic	Biallelic	Biallelic	Biallelic	NoCall	Biallelic
	Fto	BAE	0	129xCs	ENSMUSG00000055932		Biallelic	Conflict	Biallelic	Biallelic	Biallelic	Biallelic	Biallelic	Biallelic	Biallelic	Conflict	Biallelic
	G2e3	BAE	0	129xCs	ENSMUSG00000035293		Biallelic	Biallelic	Biallelic	Biallelic	NoCall	Biallelic	Biallelic	n/a	n/a	n/a	n/a
	G3bp1	BAE	0	129xCs	ENSMUSG00000018583		Biallelic	Biallelic	Biallelic	Biallelic	NoCall	NoCall	Biallelic	n/a	n/a	n/a	n/a
	G3bp2	BAE	0	129xCs	ENSMUSG00000029405		Biallelic	Biallelic	Biallelic	Biallelic	NoCall	Biallelic	Biallelic	n/a	n/a	NoCall	Biallelic
	Gak	BAE	0	129xCs	ENSMUSG00000062234		Biallelic	Biallelic	Biallelic	Biallelic	Biallelic	Biallelic	Biallelic	NoCall	Biallelic	NoCall	Biallelic
	Galnt1	BAE	0	129xCs	ENSMUSG00000000420		Biallelic	NoCall	NoCall	NoCall	NoCall	NoCall	Biallelic	n/a	n/a	n/a	n/a
	Galnt2	BAE	0	B6xBalb	ENSMUSG00000089704		n/a	n/a	n/a	n/a	n/a	n/a	n/a	Biallelic	Biallelic	Biallelic	Biallelic
	Gatad2a	BAE	0	129xCs	ENSMUSG00000036180		Biallelic	NoCall	Biallelic	Biallelic	NoCall	Biallelic	Biallelic	n/a	n/a	NoCall	Biallelic
	Gbf1	BAE	0	B6xBalb	ENSMUSG00000025224		n/a	n/a	n/a	n/a	n/a	n/a	n/a	Biallelic	Biallelic	Biallelic	Biallelic
	Gcap14	BAE	0	129xCs	ENSMUSG00000058690		Biallelic	NoCall	NoCall	NoCall	NoCall	NoCall	Biallelic	n/a	n/a	n/a	n/a
	Gclc	BAE	0	B6xBalb	ENSMUSG00000032350		n/a	n/a	n/a	n/a	n/a	n/a	n/a	Biallelic	Biallelic	NoCall	Biallelic
	Gfm1	BAE	0	B6xBalb	ENSMUSG00000027774		n/a	n/a	n/a	n/a	n/a	n/a	n/a	Biallelic	Biallelic	Biallelic	Biallelic
	Gfm2	BAE	0	129xCs	ENSMUSG00000021666		Biallelic	NoCall	NoCall	NoCall	NoCall	NoCall	Biallelic	n/a	n/a	n/a	n/a
	Gga3	BAE	0	129xCs	ENSMUSG00000020740		Biallelic	Biallelic	Biallelic	Biallelic	Biallelic	Biallelic	Biallelic	Biallelic	Biallelic	Biallelic	Biallelic
	Ggcx	BAE	0	129xCs	ENSMUSG00000053460		Biallelic	NoCall	Biallelic	NoCall	NoCall	Biallelic	NoCall	n/a	n/a	n/a	n/a
	Ghitm	BAE	0	129xCs	ENSMUSG00000041028		Biallelic	NoCall	Biallelic	Biallelic	NoCall	NoCall	Biallelic	n/a	n/a	n/a	n/a
	Gins4	BAE	0	129xCs	ENSMUSG00000031546		Biallelic	Biallelic	Biallelic	Biallelic	Biallelic	Biallelic	Biallelic	Biallelic	Biallelic	Biallelic	Biallelic
	Git2	BAE	0	129xCs	ENSMUSG00000041890		Biallelic	NoCall	Biallelic	NoCall	NoCall	NoCall	Biallelic	n/a	n/a	n/a	n/a
	Glrx3	BAE	0	129xCs	ENSMUSG00000031068		Biallelic	NoCall	Biallelic	Biallelic	NoCall	NoCall	Biallelic	n/a	n/a	n/a	n/a
	Gm14005	BAE	0	129xCs	ENSMUSG00000074813		Biallelic	Biallelic	NoCall	Biallelic	NoCall	Biallelic	Biallelic	n/a	n/a	n/a	n/a
	Gmcl1	BAE	0	129xCs	ENSMUSG00000001157		Biallelic	Biallelic	Biallelic	Biallelic	Biallelic	Biallelic	Biallelic	n/a	n/a	n/a	n/a
	Gmds	BAE	0	129xCs	ENSMUSG00000038372		Biallelic	Biallelic	Biallelic	Biallelic	Biallelic	Biallelic	Biallelic	NoCall	Biallelic	NoCall	Biallelic
	Gmip	BAE	0	B6xBalb	ENSMUSG00000036246		n/a	n/a	n/a	n/a	n/a	n/a	n/a	Biallelic	Biallelic	Biallelic	Biallelic
	Gna13	BAE	0	129xCs	ENSMUSG00000020611		NoCall	Biallelic	Biallelic	NoCall	NoCall	NoCall	Biallelic	n/a	n/a	n/a	n/a
	Gnaq	BAE	0	129xCs	ENSMUSG00000024639		Biallelic	NoCall	Biallelic	NoCall	NoCall	NoCall	Biallelic	n/a	n/a	n/a	n/a
	Gnpat	BAE	0	129xCs	ENSMUSG00000031985		Biallelic	Biallelic	Biallelic	Biallelic	Biallelic	Biallelic	Biallelic	NoCall	Biallelic	Biallelic	Biallelic
	Gnptab	BAE	0	129xCs	ENSMUSG00000035311		Biallelic	Biallelic	Biallelic	NoCall	NoCall	Biallelic	Biallelic	n/a	n/a	n/a	n/a
	Golga5	BAE	0	129xCs	ENSMUSG00000021192		Biallelic	Biallelic	Biallelic	NoCall	NoCall	Biallelic	Biallelic	n/a	n/a	n/a	n/a
	Gon4l	BAE	0	129xCs	ENSMUSG00000054199		Biallelic	Biallelic	Biallelic	Biallelic	Biallelic	Biallelic	Biallelic	Biallelic	Biallelic	Biallelic	Biallelic
	Gpatch8	BAE	0	129xCs	ENSMUSG00000034621		Biallelic	Biallelic	Biallelic	Biallelic	NoCall	Biallelic	Biallelic	NoCall	Biallelic	NoCall	Biallelic
	Gramd4	BAE	0	B6xBalb	ENSMUSG00000035900		n/a	n/a	n/a	n/a	n/a	n/a	n/a	Biallelic	Biallelic	NoCall	Biallelic
	Grinl1a	BAE	0	B6xBalb	ENSMUSG00000032199		n/a	n/a	n/a	n/a	n/a	n/a	n/a	Biallelic	Biallelic	NoCall	Biallelic
	Grlf1	BAE	0	129xCs	ENSMUSG00000058230		Biallelic	Biallelic	Biallelic	Biallelic	NoCall	Biallelic	Biallelic	n/a	n/a	n/a	n/a
	Gsk3b	BAE	0	129xCs	ENSMUSG00000022812		Biallelic	Biallelic	Biallelic	Biallelic	Biallelic	Conflict	Biallelic	n/a	n/a	n/a	n/a
	Gsr	BAE	0	129xCs	ENSMUSG00000031584		Biallelic	Biallelic	Biallelic	Biallelic	Biallelic	Biallelic	Biallelic	Biallelic	Biallelic	Biallelic	Biallelic
	Gstcd	BAE	0	129xCs	ENSMUSG00000028018		Biallelic	Biallelic	Biallelic	Biallelic	Biallelic	Biallelic	Biallelic	n/a	n/a	n/a	n/a
	Gtf2b	BAE	0	129xCs	ENSMUSG00000028271		Biallelic	Biallelic	Biallelic	Biallelic	Biallelic	Biallelic	Biallelic	Biallelic	Biallelic	Biallelic	Biallelic
	Gtf2f1	BAE	0	129xCs	ENSMUSG00000002658		Biallelic	Biallelic	NoCall	Biallelic	NoCall	Biallelic	Biallelic	n/a	n/a	n/a	n/a
	Gtf2f2	BAE	0	129xCs	ENSMUSG00000067995		Biallelic	NoCall	NoCall	NoCall	NoCall	NoCall	Biallelic	n/a	n/a	n/a	n/a
	Gtpbp1	BAE	0	B6xBalb	ENSMUSG00000042535		n/a	n/a	n/a	n/a	n/a	n/a	n/a	Biallelic	Biallelic	n/a	n/a
	Gtse1	BAE	0	129xCs	ENSMUSG00000022385		Biallelic	Biallelic	Biallelic	Biallelic	NoCall	NoCall	NoCall	n/a	n/a	NoCall	Biallelic
	Hbs1l	BAE	0	129xCs	ENSMUSG00000019977		Biallelic	Biallelic	Biallelic	Biallelic	Biallelic	Biallelic	Biallelic	NoCall	Biallelic	n/a	n/a
	Hdac2	BAE	0	129xCs	ENSMUSG00000019777		Biallelic	Biallelic	Biallelic	Biallelic	NoCall	Biallelic	Biallelic	n/a	n/a	n/a	n/a
	Hdac9	BAE	0	129xCs	ENSMUSG00000004698		Biallelic	NoCall	NoCall	NoCall	NoCall	NoCall	Biallelic	n/a	n/a	n/a	n/a
	Heatr1	BAE	0	129xCs	ENSMUSG00000050244		Biallelic	Biallelic	Biallelic	Biallelic	Biallelic	Biallelic	Biallelic	n/a	n/a	n/a	n/a
	Heatr2	BAE	0	129xCs	ENSMUSG00000025857		Biallelic	NoCall	Biallelic	Biallelic	NoCall	Biallelic	NoCall	n/a	n/a	n/a	n/a
	Heatr3	BAE	0	129xCs	#N/A		Biallelic	NoCall	NoCall	NoCall	NoCall	NoCall	Biallelic	n/a	n/a	n/a	n/a
	Heatr6	BAE	0	129xCs	ENSMUSG00000000976		Biallelic	Biallelic	Biallelic	Biallelic	Biallelic	Biallelic	Biallelic	n/a	n/a	n/a	n/a
	Heca	BAE	0	129xCs	ENSMUSG00000039879		Biallelic	NoCall	Biallelic	NoCall	NoCall	NoCall	NoCall	NoCall	Biallelic	NoCall	Biallelic
	Hectd1	BAE	0	129xCs	ENSMUSG00000035247		Biallelic	Biallelic	Biallelic	Biallelic	Conflict	Biallelic	Biallelic	Biallelic	Biallelic	Biallelic	Biallelic
	Helz	BAE	0	129xCs	ENSMUSG00000020721		Biallelic	Biallelic	Biallelic	Biallelic	NoCall	Biallelic	Biallelic	n/a	n/a	n/a	n/a
	Herc1	BAE	0	129xCs	ENSMUSG00000038664		Biallelic	NoCall	Biallelic	NoCall	NoCall	NoCall	Biallelic	n/a	n/a	n/a	n/a
	Herc2	BAE	0	129xCs	ENSMUSG00000030451		Biallelic	NoCall	Biallelic	Biallelic	Biallelic	Biallelic	Biallelic	n/a	n/a	n/a	n/a
	Herc5	BAE	0	129xCs	ENSMUSG00000029798	Herc6	Biallelic	NoCall	Biallelic	NoCall	NoCall	NoCall	Biallelic	n/a	n/a	n/a	n/a
	Herpud2	BAE	0	129xCs	ENSMUSG00000008429		Biallelic	NoCall	NoCall	NoCall	NoCall	NoCall	Biallelic	n/a	n/a	n/a	n/a
	Hiat1	BAE	0	129xCs	ENSMUSG00000089911		Biallelic	NoCall	NoCall	NoCall	NoCall	NoCall	Biallelic	n/a	n/a	n/a	n/a
	Hibadh	BAE	0	129xCs	ENSMUSG00000029776		Biallelic	Biallelic	Biallelic	NoCall	NoCall	NoCall	NoCall	n/a	n/a	n/a	n/a
	Higd1a	BAE	0	129xCs	ENSMUSG00000038412		Biallelic	Biallelic	Biallelic	NoCall	NoCall	Biallelic	Biallelic	n/a	n/a	n/a	n/a
	Hinfp	BAE	0	129xCs	ENSMUSG00000032119		Biallelic	Biallelic	Biallelic	Biallelic	Biallelic	Biallelic	Biallelic	n/a	n/a	n/a	n/a
	Hip1r	BAE	0	129xCs	ENSMUSG00000000915		NoCall	NoCall	Biallelic	Biallelic	Biallelic	NoCall	Biallelic	Biallelic	Biallelic	Biallelic	Biallelic
	Hipk3	BAE	0	129xCs	ENSMUSG00000027177		Biallelic	NoCall	Biallelic	NoCall	NoCall	Biallelic	Biallelic	Biallelic	Biallelic	Biallelic	Biallelic
	Hmbox1	BAE	0	129xCs	ENSMUSG00000021972		Biallelic	Biallelic	Biallelic	Biallelic	NoCall	Biallelic	Biallelic	n/a	n/a	n/a	n/a
	Hmgcr	BAE	0	129xCs	ENSMUSG00000021670		Biallelic	Biallelic	Biallelic	Biallelic	Biallelic	Biallelic	Biallelic	n/a	n/a	n/a	n/a
	Hmgxb3	BAE	0	129xCs	ENSMUSG00000024622		Biallelic	Biallelic	Biallelic	Biallelic	Biallelic	Biallelic	Biallelic	Biallelic	Biallelic	Biallelic	Biallelic
	Hnf1b	BAE	0	129xCs	ENSMUSG00000020679		Biallelic	NoCall	NoCall	NoCall	NoCall	Biallelic	Biallelic	n/a	n/a	n/a	n/a
	Hook3	BAE	0	B6xBalb	ENSMUSG00000037234		n/a	n/a	n/a	n/a	n/a	n/a	n/a	Biallelic	Biallelic	Biallelic	Biallelic
	Hps4	BAE	0	129xCs	ENSMUSG00000042328		Biallelic	Biallelic	Biallelic	Biallelic	Biallelic	Biallelic	Biallelic	n/a	n/a	n/a	n/a
	Hsd17b12	BAE	0	129xCs	ENSMUSG00000027195		Biallelic	NoCall	NoCall	NoCall	NoCall	NoCall	Biallelic	n/a	n/a	NoCall	Biallelic
	Hspa13	BAE	0	129xCs	ENSMUSG00000032932		Biallelic	NoCall	NoCall	NoCall	NoCall	NoCall	Biallelic	n/a	n/a	n/a	n/a
	Hspa14	BAE	0	129xCs	ENSMUSG00000051396		Biallelic	NoCall	Biallelic	Biallelic	NoCall	Biallelic	Biallelic	n/a	n/a	n/a	n/a
	Hspbap1	BAE	0	129xCs	ENSMUSG00000022849		Biallelic	NoCall	Biallelic	Biallelic	Biallelic	Biallelic	Biallelic	NoCall	Biallelic	NoCall	Biallelic
	Htt	BAE	0	129xCs	ENSMUSG00000029104		Biallelic	NoCall	Biallelic	NoCall	NoCall	Biallelic	Biallelic	n/a	n/a	n/a	n/a
	Iars	BAE	0	129xCs	ENSMUSG00000037851		Biallelic	Biallelic	Biallelic	Biallelic	NoCall	NoCall	Biallelic	n/a	n/a	n/a	n/a
	Iffo1	BAE	0	129xCs	ENSMUSG00000038271		Biallelic	Biallelic	Biallelic	Biallelic	Biallelic	Biallelic	Biallelic	NoCall	Biallelic	NoCall	Biallelic
	Ifngr1	BAE	0	B6xBalb	ENSMUSG00000020009		n/a	n/a	n/a	n/a	n/a	n/a	n/a	Biallelic	Biallelic	NoCall	Biallelic
	Il5ra	BAE	0	129xCs	ENSMUSG00000005364		NoCall	Biallelic	Biallelic	Biallelic	NoCall	NoCall	NoCall	Biallelic	Biallelic	NoCall	Biallelic
	Il7r	BAE	0	129xCs	ENSMUSG00000003882		NoCall	Biallelic	Biallelic	Biallelic	NoCall	Biallelic	Biallelic	n/a	n/a	n/a	n/a
	Impa2	BAE	0	129xCs	ENSMUSG00000024525		Biallelic	Biallelic	Biallelic	Biallelic	Biallelic	Biallelic	Biallelic	Biallelic	Biallelic	Biallelic	Biallelic
	Incenp	BAE	0	129xCs	ENSMUSG00000024660		Biallelic	Biallelic	Biallelic	Biallelic	NoCall	Biallelic	Biallelic	NoCall	Biallelic	NoCall	Biallelic
	Ing5	BAE	0	129xCs	ENSMUSG00000026283		Biallelic	Biallelic	Biallelic	Biallelic	NoCall	Biallelic	Biallelic	n/a	n/a	n/a	n/a
	Ino80	BAE	0	129xCs	ENSMUSG00000034154		Biallelic	NoCall	Biallelic	Biallelic	NoCall	Biallelic	Biallelic	n/a	n/a	NoCall	Biallelic
	Ino80d	BAE	0	129xCs	ENSMUSG00000040865		Biallelic	Biallelic	Biallelic	Biallelic	NoCall	Biallelic	Biallelic	n/a	n/a	n/a	n/a
	Inpp5f	BAE	0	129xCs	ENSMUSG00000042105		Biallelic	NoCall	NoCall	NoCall	NoCall	NoCall	Biallelic	n/a	n/a	n/a	n/a
	Inpp5k	BAE	0	129xCs	ENSMUSG00000006127		Biallelic	Biallelic	Biallelic	Biallelic	Biallelic	Biallelic	Biallelic	Biallelic	Biallelic	Biallelic	Biallelic
	Insr	BAE	0	129xCs	ENSMUSG00000005534		Biallelic	Biallelic	Biallelic	Biallelic	NoCall	Biallelic	Biallelic	n/a	n/a	n/a	n/a
	Ints1	BAE	0	129xCs	ENSMUSG00000029547		Biallelic	NoCall	Biallelic	Biallelic	Biallelic	Biallelic	NoCall	Biallelic	Biallelic	NoCall	Biallelic
	Ints4	BAE	0	129xCs	ENSMUSG00000025133		Biallelic	Biallelic	Biallelic	NoCall	NoCall	NoCall	Biallelic	n/a	n/a	NoCall	Biallelic
	Ints6	BAE	0	129xCs	ENSMUSG00000035161		Biallelic	Biallelic	Biallelic	Biallelic	Biallelic	Biallelic	Biallelic	Biallelic	Biallelic	Biallelic	Biallelic
	Ints7	BAE	0	129xCs	ENSMUSG00000037461		Biallelic	Biallelic	Biallelic	Biallelic	NoCall	Biallelic	Biallelic	n/a	n/a	n/a	n/a
	Ints9	BAE	0	129xCs	ENSMUSG00000021975		Biallelic	NoCall	Biallelic	NoCall	NoCall	NoCall	Biallelic	n/a	n/a	n/a	n/a
	Ipo11	BAE	0	129xCs	ENSMUSG00000042590		Biallelic	NoCall	Biallelic	NoCall	NoCall	NoCall	Biallelic	Biallelic	Biallelic	NoCall	Biallelic
	Ipo9	BAE	0	129xCs	ENSMUSG00000041879		Biallelic	Biallelic	Biallelic	Biallelic	Biallelic	Biallelic	Biallelic	n/a	n/a	n/a	n/a
	Ippk	BAE	0	129xCs	ENSMUSG00000021385		Biallelic	NoCall	NoCall	NoCall	NoCall	NoCall	Biallelic	n/a	n/a	n/a	n/a
	Ireb2	BAE	0	129xCs	ENSMUSG00000032293		Biallelic	NoCall	Biallelic	NoCall	NoCall	NoCall	Biallelic	n/a	n/a	n/a	n/a
	Irf2	BAE	0	129xCs	ENSMUSG00000031627		Biallelic	Biallelic	Biallelic	Biallelic	NoCall	Biallelic	Biallelic	n/a	n/a	n/a	n/a
	Irf4	BAE	0	129xCs	ENSMUSG00000021356		Biallelic	Biallelic	Biallelic	Biallelic	Biallelic	Biallelic	Biallelic	n/a	n/a	n/a	n/a
	Irs2	BAE	0	129xCs	ENSMUSG00000038894		NoCall	NoCall	Biallelic	NoCall	NoCall	NoCall	Biallelic	n/a	n/a	n/a	n/a
	Itch	BAE	0	129xCs	ENSMUSG00000027598		Biallelic	Biallelic	Conflict	Biallelic	NoCall	Conflict	Biallelic	n/a	n/a	NoCall	Biallelic
	Itga6	BAE	0	129xCs	ENSMUSG00000027111		Biallelic	NoCall	Biallelic	Biallelic	NoCall	NoCall	Biallelic	Biallelic	Biallelic	Biallelic	Biallelic
	Itgal	BAE	0	B6xBalb	ENSMUSG00000030830		n/a	n/a	n/a	n/a	n/a	n/a	n/a	Biallelic	Biallelic	Biallelic	Biallelic
	Itgb1	BAE	0	129xCs	ENSMUSG00000025809		Biallelic	NoCall	NoCall	NoCall	NoCall	Biallelic	Biallelic	n/a	n/a	n/a	n/a
	Itpkb	BAE	0	129xCs	ENSMUSG00000038855		Biallelic	NoCall	NoCall	NoCall	NoCall	NoCall	Biallelic	n/a	n/a	n/a	n/a
	Itpr1	BAE	0	129xCs	ENSMUSG00000030102		Biallelic	Biallelic	Biallelic	Biallelic	Biallelic	Biallelic	Biallelic	NoCall	Biallelic	NoCall	Biallelic
	Itprip	BAE	0	B6xBalb	ENSMUSG00000079254		n/a	n/a	n/a	n/a	n/a	n/a	n/a	Biallelic	Biallelic	Biallelic	Biallelic
	Kank1	BAE	0	129xCs	ENSMUSG00000032702		NoCall	Biallelic	NoCall	NoCall	NoCall	Biallelic	NoCall	n/a	n/a	n/a	n/a
	Kcmf1	BAE	0	129xCs	ENSMUSG00000055239		Biallelic	Biallelic	Biallelic	Biallelic	NoCall	Biallelic	Biallelic	n/a	n/a	n/a	n/a
	Kcnip4	BAE	0	129xCs	ENSMUSG00000029088		Biallelic	NoCall	NoCall	NoCall	NoCall	NoCall	Biallelic	n/a	n/a	n/a	n/a
	Kcnq5	BAE	0	B6xBalb	ENSMUSG00000028033		n/a	n/a	n/a	n/a	n/a	n/a	n/a	Biallelic	Biallelic	Biallelic	Biallelic
	Kctd5	BAE	0	129xCs	ENSMUSG00000016946		Biallelic	Biallelic	Biallelic	Biallelic	NoCall	Biallelic	Biallelic	NoCall	Biallelic	NoCall	Biallelic
	Kdm1b	BAE	0	129xCs	ENSMUSG00000038080		NoCall	NoCall	Biallelic	Biallelic	NoCall	Biallelic	Biallelic	n/a	n/a	NoCall	Biallelic
	Kdm2b	BAE	0	129xCs	ENSMUSG00000029475		NoCall	NoCall	Biallelic	NoCall	NoCall	NoCall	Biallelic	n/a	n/a	n/a	n/a
	Kdm3a	BAE	0	129xCs	ENSMUSG00000053470		Biallelic	Biallelic	NoCall	NoCall	NoCall	NoCall	NoCall	n/a	n/a	n/a	n/a
	Kidins220	BAE	0	129xCs	ENSMUSG00000036333		Biallelic	Biallelic	Biallelic	Biallelic	Biallelic	Biallelic	Biallelic	Biallelic	Biallelic	Biallelic	Biallelic
	Kif13b	BAE	0	129xCs	ENSMUSG00000060012		NoCall	NoCall	Biallelic	NoCall	NoCall	NoCall	Biallelic	Biallelic	Biallelic	n/a	n/a
	Klhdc5	BAE	0	129xCs	ENSMUSG00000040102		Biallelic	Biallelic	Biallelic	Biallelic	Biallelic	Biallelic	Biallelic	n/a	n/a	NoCall	Biallelic
	Klhl12	BAE	0	129xCs	ENSMUSG00000026455		Biallelic	Biallelic	Biallelic	Biallelic	NoCall	Biallelic	Biallelic	n/a	n/a	n/a	n/a
	Klhl28	BAE	0	129xCs	ENSMUSG00000020948		Biallelic	NoCall	Biallelic	NoCall	NoCall	Biallelic	Biallelic	n/a	n/a	n/a	n/a
	Klraq1	BAE	0	129xCs	ENSMUSG00000034709		Biallelic	Biallelic	Biallelic	Biallelic	Biallelic	Biallelic	Biallelic	Biallelic	Biallelic	Biallelic	Biallelic
	Kpna4	BAE	0	129xCs	ENSMUSG00000027782		Biallelic	Biallelic	Biallelic	NoCall	NoCall	Biallelic	Biallelic	Biallelic	Biallelic	NoCall	Biallelic
	Krit1	BAE	0	129xCs	ENSMUSG00000000600		Biallelic	Biallelic	Biallelic	Biallelic	NoCall	Biallelic	Biallelic	n/a	n/a	n/a	n/a
	Ksr2	BAE	0	129xCs	ENSMUSG00000061578		NoCall	Biallelic	NoCall	NoCall	NoCall	Biallelic	Biallelic	n/a	n/a	n/a	n/a
	Kynu	BAE	0	129xCs	ENSMUSG00000026866		Biallelic	NoCall	NoCall	NoCall	NoCall	NoCall	Biallelic	n/a	n/a	n/a	n/a
	Lace1	BAE	0	129xCs	ENSMUSG00000038302		Biallelic	NoCall	Biallelic	Biallelic	NoCall	NoCall	NoCall	n/a	n/a	n/a	n/a
	Lax1	BAE	0	129xCs	ENSMUSG00000051998		Biallelic	Biallelic	Biallelic	Biallelic	Biallelic	Biallelic	Biallelic	n/a	n/a	n/a	n/a
	Lbh	BAE	0	129xCs	ENSMUSG00000024063		Biallelic	NoCall	Biallelic	NoCall	NoCall	Biallelic	Biallelic	n/a	n/a	n/a	n/a
	Lcorl	BAE	0	129xCs	ENSMUSG00000015882		Biallelic	Biallelic	Biallelic	Biallelic	Biallelic	Biallelic	Biallelic	NoCall	Biallelic	NoCall	Biallelic
	Leo1	BAE	0	129xCs	ENSMUSG00000042487		Biallelic	Biallelic	Biallelic	Biallelic	NoCall	Biallelic	NoCall	NoCall	Biallelic	NoCall	Biallelic
	Leprotl1	BAE	0	129xCs	ENSMUSG00000031513		Biallelic	Biallelic	NoCall	Biallelic	NoCall	Biallelic	Biallelic	Biallelic	Biallelic	Biallelic	Biallelic
	Letm1	BAE	0	129xCs	ENSMUSG00000005299		Biallelic	Biallelic	Biallelic	Biallelic	NoCall	Biallelic	Biallelic	n/a	n/a	n/a	n/a
	Limd1	BAE	0	129xCs	ENSMUSG00000025239		Biallelic	Biallelic	Biallelic	Biallelic	NoCall	Biallelic	Biallelic	n/a	n/a	n/a	n/a
	Lman1	BAE	0	129xCs	ENSMUSG00000041891		Biallelic	Biallelic	Biallelic	Biallelic	Biallelic	Biallelic	Biallelic	Biallelic	Biallelic	Biallelic	Biallelic
	Lmbrd2	BAE	0	129xCs	ENSMUSG00000039704		Biallelic	Biallelic	Biallelic	Biallelic	NoCall	Biallelic	Biallelic	n/a	n/a	n/a	n/a
	Lmf1	BAE	0	129xCs	ENSMUSG00000002279		Biallelic	NoCall	Biallelic	NoCall	NoCall	Biallelic	Biallelic	n/a	n/a	n/a	n/a
	Lmln	BAE	0	129xCs	ENSMUSG00000022802		NoCall	NoCall	Biallelic	Biallelic	NoCall	NoCall	Biallelic	n/a	n/a	n/a	n/a
	Lnx2	BAE	0	129xCs	ENSMUSG00000016520		Biallelic	Biallelic	Biallelic	Biallelic	NoCall	Biallelic	NoCall	n/a	n/a	NoCall	Biallelic
	Loh12cr1	BAE	0	129xCs	ENSMUSG00000042992		Biallelic	NoCall	Biallelic	NoCall	NoCall	NoCall	Biallelic	n/a	n/a	NoCall	Biallelic
	Lonp1	BAE	0	129xCs	ENSMUSG00000041168		Biallelic	Biallelic	Biallelic	Biallelic	Biallelic	Biallelic	Biallelic	n/a	n/a	n/a	n/a
	Lpin2	BAE	0	129xCs	ENSMUSG00000024052		Biallelic	Biallelic	Biallelic	Biallelic	NoCall	Biallelic	Biallelic	Biallelic	Biallelic	Biallelic	Biallelic
	Lpp	BAE	0	129xCs	ENSMUSG00000033306		Biallelic	NoCall	NoCall	NoCall	NoCall	NoCall	Biallelic	n/a	n/a	n/a	n/a
	Lrch3	BAE	0	129xCs	ENSMUSG00000022801		Biallelic	NoCall	NoCall	NoCall	NoCall	NoCall	Biallelic	NoCall	Biallelic	NoCall	Biallelic
	Lrmp	BAE	0	129xCs	ENSMUSG00000030263		Biallelic	Biallelic	Biallelic	Biallelic	Biallelic	Biallelic	Biallelic	n/a	n/a	n/a	n/a
	Lrp6	BAE	0	129xCs	ENSMUSG00000030201		Biallelic	NoCall	Biallelic	NoCall	NoCall	NoCall	Biallelic	Biallelic	Biallelic	Biallelic	Biallelic
	Lrpprc	BAE	0	129xCs	ENSMUSG00000024120		Biallelic	Biallelic	Biallelic	NoCall	NoCall	NoCall	Biallelic	n/a	n/a	n/a	n/a
	Lrrc59	BAE	0	129xCs	ENSMUSG00000020869		Biallelic	Biallelic	Biallelic	Biallelic	Biallelic	Biallelic	Biallelic	n/a	n/a	n/a	n/a
	Lrrc8c	BAE	0	129xCs	ENSMUSG00000054720		Biallelic	Biallelic	Biallelic	Biallelic	NoCall	Biallelic	Biallelic	NoCall	Biallelic	NoCall	Biallelic
	Lrrc8d	BAE	0	129xCs	ENSMUSG00000046079		Biallelic	Biallelic	Biallelic	Biallelic	Biallelic	Biallelic	Biallelic	Biallelic	Biallelic	Biallelic	Biallelic
	Lrrcc1	BAE	0	129xCs	ENSMUSG00000027550		Biallelic	Biallelic	Biallelic	Biallelic	NoCall	Biallelic	Biallelic	n/a	n/a	n/a	n/a
	Lrrfip2	BAE	0	129xCs	ENSMUSG00000032497		Biallelic	NoCall	Biallelic	Biallelic	NoCall	NoCall	Biallelic	n/a	n/a	n/a	n/a
	Lrrk2	BAE	0	129xCs	ENSMUSG00000036273		Biallelic	Biallelic	Biallelic	NoCall	NoCall	NoCall	Biallelic	n/a	n/a	n/a	n/a
	Lsm12	BAE	0	129xCs	ENSMUSG00000020922		Biallelic	Biallelic	Biallelic	Biallelic	NoCall	NoCall	Biallelic	n/a	n/a	n/a	n/a
	Lsm14b	BAE	0	129xCs	ENSMUSG00000039108		Biallelic	Biallelic	Biallelic	Biallelic	NoCall	Biallelic	Biallelic	Biallelic	Biallelic	NoCall	Biallelic
	Luc7l	BAE	0	129xCs	ENSMUSG00000024188		Biallelic	NoCall	Biallelic	NoCall	NoCall	Biallelic	Biallelic	NoCall	Biallelic	n/a	n/a
	Luc7l2	BAE	0	129xCs	ENSMUSG00000029823		Biallelic	NoCall	Biallelic	NoCall	NoCall	NoCall	Biallelic	n/a	n/a	n/a	n/a
	Luc7l3	BAE	0	129xCs	ENSMUSG00000020863		Biallelic	Biallelic	Biallelic	Biallelic	Biallelic	Biallelic	Biallelic	n/a	n/a	n/a	n/a
	Ly75	BAE	0	129xCs	ENSMUSG00000026980		Biallelic	Biallelic	Biallelic	NoCall	Biallelic	Biallelic	NoCall	n/a	n/a	n/a	n/a
	Ly86	BAE	0	129xCs	ENSMUSG00000021423		NoCall	Biallelic	NoCall	NoCall	Biallelic	NoCall	NoCall	n/a	n/a	n/a	n/a
	Lyn	BAE	0	129xCs	ENSMUSG00000042228		Biallelic	NoCall	Biallelic	NoCall	NoCall	NoCall	NoCall	NoCall	Biallelic	NoCall	Biallelic
	Lyrm4	BAE	0	129xCs	ENSMUSG00000046573		Biallelic	NoCall	Biallelic	NoCall	NoCall	NoCall	Biallelic	NoCall	Biallelic	n/a	n/a
	Lyrm7	BAE	0	129xCs	ENSMUSG00000020268		Biallelic	NoCall	NoCall	NoCall	NoCall	NoCall	Biallelic	n/a	n/a	n/a	n/a
	Lztr1	BAE	0	129xCs	ENSMUSG00000022761		Biallelic	Biallelic	NoCall	Biallelic	Biallelic	Biallelic	Biallelic	n/a	n/a	n/a	n/a
	Macf1	BAE	0	129xCs	ENSMUSG00000028649		Biallelic	Biallelic	Biallelic	Biallelic	Biallelic	Biallelic	NoCall	n/a	n/a	n/a	n/a
	Mad1l1	BAE	0	129xCs	ENSMUSG00000029554		Biallelic	NoCall	Biallelic	Biallelic	NoCall	NoCall	Biallelic	NoCall	Biallelic	NoCall	Biallelic
	Malt1	BAE	0	BalbxB6	ENSMUSG00000032688		n/a	n/a	n/a	n/a	n/a	n/a	n/a	Biallelic	NoCall	Biallelic	Biallelic
	Maml3	BAE	0	129xCs	ENSMUSG00000061143		Biallelic	NoCall	Biallelic	NoCall	NoCall	Biallelic	Biallelic	n/a	n/a	n/a	n/a
	Map2k3	BAE	0	129xCs	ENSMUSG00000018932		Biallelic	Biallelic	Biallelic	Biallelic	Biallelic	Biallelic	Biallelic	n/a	n/a	n/a	n/a
	Map2k4	BAE	0	129xCs	ENSMUSG00000033352		Biallelic	Biallelic	Biallelic	Biallelic	Biallelic	Biallelic	Biallelic	Biallelic	Biallelic	Biallelic	Biallelic
	Map3k10	BAE	0	129xCs	ENSMUSG00000040390		Biallelic	Biallelic	Biallelic	Biallelic	NoCall	Biallelic	Biallelic	n/a	n/a	n/a	n/a
	Map3k5	BAE	0	B6xBalb	ENSMUSG00000071369		n/a	n/a	n/a	n/a	n/a	n/a	n/a	Biallelic	Biallelic	Biallelic	Biallelic
	Map4k4	BAE	0	129xCs	ENSMUSG00000026074		Biallelic	Biallelic	Biallelic	Biallelic	NoCall	Biallelic	Biallelic	n/a	n/a	n/a	n/a
	Mapk14	BAE	0	129xCs	ENSMUSG00000053436		Biallelic	Biallelic	Biallelic	Biallelic	Biallelic	Biallelic	Biallelic	n/a	n/a	n/a	n/a
	Mapk8ip3	BAE	0	B6xBalb	ENSMUSG00000024163		n/a	n/a	n/a	n/a	n/a	n/a	n/a	Biallelic	Biallelic	Biallelic	Biallelic
	Mapkap1	BAE	0	129xCs	ENSMUSG00000038696		Biallelic	NoCall	Biallelic	NoCall	NoCall	Biallelic	Biallelic	n/a	n/a	n/a	n/a
	Mapkapk2	BAE	0	129xCs	ENSMUSG00000016528		Biallelic	NoCall	NoCall	NoCall	NoCall	NoCall	Biallelic	Biallelic	Biallelic	NoCall	Biallelic
	March1	BAE	0	129xCs	ENSMUSG00000036469		NoCall	NoCall	Biallelic	NoCall	NoCall	Biallelic	NoCall	n/a	n/a	n/a	n/a
	Mare	BAE	0	129xCs	ENSMUSG00000020289	Nprl3	Biallelic	Biallelic	Biallelic	Biallelic	Biallelic	Biallelic	Biallelic	n/a	n/a	n/a	n/a
	Mars	BAE	0	129xCs	ENSMUSG00000040354		Biallelic	Biallelic	Biallelic	Biallelic	Biallelic	Biallelic	Biallelic	n/a	n/a	n/a	n/a
	Mbnl1	BAE	0	129xCs	ENSMUSG00000027763		Biallelic	Biallelic	Biallelic	Biallelic	Biallelic	Biallelic	Biallelic	Biallelic	Biallelic	Biallelic	Biallelic
	Mbnl2	BAE	0	129xCs	ENSMUSG00000022139		Biallelic	Biallelic	Biallelic	NoCall	NoCall	Biallelic	Biallelic	n/a	n/a	n/a	n/a
	Mbtd1	BAE	0	129xCs	ENSMUSG00000059474		Biallelic	NoCall	Biallelic	NoCall	NoCall	Biallelic	Biallelic	n/a	n/a	n/a	n/a
	Mcm3ap	BAE	0	129xCs	ENSMUSG00000001150		Biallelic	NoCall	Biallelic	Biallelic	NoCall	NoCall	NoCall	n/a	n/a	n/a	n/a
	Mcm6	BAE	0	129xCs	ENSMUSG00000026355		Biallelic	Biallelic	Biallelic	Biallelic	Biallelic	Biallelic	Biallelic	Biallelic	Biallelic	NoCall	Biallelic
	Mcm8	BAE	0	129xCs	ENSMUSG00000027353		Biallelic	NoCall	Biallelic	NoCall	NoCall	NoCall	Biallelic	n/a	n/a	n/a	n/a
	Mcph1	BAE	0	129xCs	ENSMUSG00000039842		Biallelic	NoCall	Biallelic	Biallelic	NoCall	Biallelic	Biallelic	NoCall	Biallelic	NoCall	Biallelic
	Mdm1	BAE	0	129xCs	ENSMUSG00000020212		Biallelic	Biallelic	Biallelic	Biallelic	NoCall	Biallelic	Biallelic	NoCall	Biallelic	NoCall	Biallelic
	Mdn1	BAE	0	BalbxB6	ENSMUSG00000058006		n/a	n/a	n/a	n/a	n/a	n/a	n/a	NoCall	Biallelic	Biallelic	Biallelic
	Med13l	BAE	0	129xCs	ENSMUSG00000018076		Biallelic	Biallelic	Biallelic	Biallelic	NoCall	Biallelic	Biallelic	Biallelic	Biallelic	Biallelic	Biallelic
	Med20	BAE	0	B6xBalb	ENSMUSG00000023984		n/a	n/a	n/a	n/a	n/a	n/a	n/a	Biallelic	Biallelic	NoCall	Biallelic
	Med23	BAE	0	129xCs	ENSMUSG00000019984		Biallelic	NoCall	Biallelic	NoCall	NoCall	NoCall	Biallelic	n/a	n/a	n/a	n/a
	Med26	BAE	0	129xCs	ENSMUSG00000045248		Biallelic	Biallelic	Biallelic	Biallelic	Biallelic	Biallelic	Biallelic	Biallelic	Biallelic	Biallelic	Biallelic
	Metap1	BAE	0	B6xBalb	ENSMUSG00000005813		n/a	n/a	n/a	n/a	n/a	n/a	n/a	Biallelic	Biallelic	Biallelic	Biallelic
	Metap2	BAE	0	129xCs	ENSMUSG00000036112		Biallelic	Biallelic	Biallelic	Biallelic	Biallelic	Biallelic	Biallelic	NoCall	Biallelic	NoCall	Biallelic
	Mfap3	BAE	0	BalbxB6	ENSMUSG00000020522		n/a	n/a	n/a	n/a	n/a	n/a	n/a	NoCall	Biallelic	Biallelic	Biallelic
	Mgat4a	BAE	0	129xCs	ENSMUSG00000026110		NoCall	NoCall	NoCall	NoCall	NoCall	Biallelic	Biallelic	n/a	n/a	n/a	n/a
	Micall1	BAE	0	129xCs	ENSMUSG00000033039		Biallelic	Biallelic	Biallelic	Biallelic	NoCall	NoCall	Biallelic	Biallelic	NoCall	NoCall	Biallelic
	Mier1	BAE	0	BalbxB6	ENSMUSG00000028522		n/a	n/a	n/a	n/a	n/a	n/a	n/a	NoCall	Biallelic	Biallelic	Biallelic
	Mki67ip	BAE	0	129xCs	ENSMUSG00000026377		Biallelic	NoCall	Biallelic	NoCall	NoCall	NoCall	Biallelic	n/a	n/a	n/a	n/a
	Mkl1	BAE	0	129xCs	ENSMUSG00000042292		Biallelic	Biallelic	Biallelic	Biallelic	Biallelic	Biallelic	Biallelic	Biallelic	Biallelic	NoCall	Biallelic
	Mlec	BAE	0	129xCs	ENSMUSG00000048578		Biallelic	Biallelic	Biallelic	Biallelic	Biallelic	Biallelic	Biallelic	Biallelic	Biallelic	Biallelic	Biallelic
	Mlh1	BAE	0	129xCs	ENSMUSG00000032498		NoCall	NoCall	Biallelic	NoCall	NoCall	Biallelic	Biallelic	n/a	n/a	n/a	n/a
	Mll1	BAE	0	129xCs	ENSMUSG00000002028		Biallelic	Biallelic	Biallelic	Biallelic	NoCall	NoCall	Biallelic	n/a	n/a	n/a	n/a
	Mll5	BAE	0	129xCs	ENSMUSG00000029004		Biallelic	Biallelic	Biallelic	Biallelic	Biallelic	Biallelic	Biallelic	NoCall	Biallelic	Conflict	Biallelic
	Mllt1	BAE	0	129xCs	ENSMUSG00000024212		Biallelic	NoCall	Biallelic	NoCall	NoCall	Biallelic	NoCall	n/a	n/a	n/a	n/a
	Mmgt2	BAE	0	129xCs	ENSMUSG00000048497		NoCall	Biallelic	NoCall	Biallelic	Biallelic	NoCall	NoCall	n/a	n/a	n/a	n/a
	Mocs1	BAE	0	129xCs	ENSMUSG00000064120		Biallelic	Biallelic	Biallelic	Biallelic	Biallelic	Biallelic	Biallelic	Biallelic	Biallelic	NoCall	Biallelic
	Mon1a	BAE	0	129xCs	ENSMUSG00000032583		Biallelic	NoCall	Biallelic	NoCall	NoCall	NoCall	NoCall	n/a	n/a	n/a	n/a
	Mphosph9	BAE	0	129xCs	ENSMUSG00000038126		Conflict	Biallelic	Biallelic	Biallelic	NoCall	Conflict	Biallelic	Biallelic	Biallelic	Biallelic	Biallelic
	Mr1	BAE	0	129xCs	ENSMUSG00000026471		Biallelic	NoCall	NoCall	NoCall	NoCall	NoCall	Biallelic	n/a	n/a	n/a	n/a
	Mrpl22	BAE	0	129xCs	ENSMUSG00000020514		Biallelic	NoCall	Biallelic	Biallelic	NoCall	NoCall	NoCall	n/a	n/a	n/a	n/a
	Mrpl39	BAE	0	129xCs	ENSMUSG00000022889		Biallelic	Biallelic	Biallelic	Biallelic	Biallelic	Biallelic	Biallelic	n/a	n/a	n/a	n/a
	Mrpl52	BAE	0	129xCs	ENSMUSG00000010406		Biallelic	Biallelic	Biallelic	Biallelic	NoCall	Biallelic	Biallelic	n/a	n/a	NoCall	Biallelic
	Mrps18a	BAE	0	129xCs	ENSMUSG00000023967		Biallelic	Biallelic	Biallelic	NoCall	NoCall	NoCall	Biallelic	n/a	n/a	n/a	n/a
	Mrps23	BAE	0	129xCs	ENSMUSG00000023723		Biallelic	NoCall	Biallelic	Biallelic	NoCall	Biallelic	Biallelic	n/a	n/a	n/a	n/a
	Mrps27	BAE	0	B6xBalb	ENSMUSG00000041632		n/a	n/a	n/a	n/a	n/a	n/a	n/a	Biallelic	Biallelic	NoCall	Biallelic
	Mrps35	BAE	0	129xCs	ENSMUSG00000040112		Biallelic	Biallelic	NoCall	NoCall	NoCall	NoCall	NoCall	n/a	n/a	NoCall	Biallelic
	Msh2	BAE	0	B6xBalb	ENSMUSG00000024151		n/a	n/a	n/a	n/a	n/a	n/a	n/a	Biallelic	Biallelic	n/a	n/a
	Msh5	BAE	0	129xCs	ENSMUSG00000007035		Biallelic	NoCall	Biallelic	NoCall	NoCall	NoCall	Biallelic	n/a	n/a	n/a	n/a
	Msh6	BAE	0	129xCs	ENSMUSG00000005370		Biallelic	Biallelic	Biallelic	Biallelic	NoCall	Biallelic	Biallelic	n/a	n/a	n/a	n/a
	Msi2	BAE	0	129xCs	ENSMUSG00000069769		Biallelic	Biallelic	Biallelic	Biallelic	Biallelic	Biallelic	Biallelic	Biallelic	Biallelic	n/a	n/a
	Msra	BAE	0	129xCs	ENSMUSG00000054733		Biallelic	NoCall	Biallelic	NoCall	Conflict	Biallelic	Biallelic	NoCall	Biallelic	Biallelic	Biallelic
	Mta3	BAE	0	129xCs	ENSMUSG00000055817		Biallelic	NoCall	NoCall	NoCall	NoCall	NoCall	Biallelic	n/a	n/a	n/a	n/a
	Mtap7	BAE	0	B6xBalb	ENSMUSG00000019996		n/a	n/a	n/a	n/a	n/a	n/a	n/a	Biallelic	Biallelic	NoCall	Biallelic
	Mtap9	BAE	0	129xCs	ENSMUSG00000033900		Biallelic	NoCall	NoCall	NoCall	NoCall	NoCall	Biallelic	n/a	n/a	n/a	n/a
	Mtdh	BAE	0	129xCs	ENSMUSG00000022255		Biallelic	NoCall	Biallelic	NoCall	NoCall	Biallelic	Biallelic	NoCall	Biallelic	NoCall	Biallelic
	Mthfd1l	BAE	0	129xCs	ENSMUSG00000040675		Biallelic	Biallelic	Biallelic	Biallelic	Biallelic	Biallelic	Biallelic	Biallelic	Biallelic	Biallelic	Biallelic
	Mtif2	BAE	0	129xCs	ENSMUSG00000020459		Biallelic	Biallelic	Biallelic	Biallelic	NoCall	Biallelic	Biallelic	n/a	n/a	n/a	n/a
	Mtmr12	BAE	0	129xCs	ENSMUSG00000039458		Biallelic	NoCall	Biallelic	Biallelic	NoCall	Biallelic	Biallelic	n/a	n/a	n/a	n/a
	Mtmr6	BAE	0	B6xBalb	ENSMUSG00000021987		n/a	n/a	n/a	n/a	n/a	n/a	n/a	Biallelic	Biallelic	Biallelic	Biallelic
	Mtss1	BAE	0	129xCs	ENSMUSG00000022353		Biallelic	Biallelic	Biallelic	Biallelic	NoCall	Biallelic	Biallelic	n/a	n/a	n/a	n/a
	Mycbp2	BAE	0	129xCs	ENSMUSG00000033004		Biallelic	Biallelic	Biallelic	NoCall	NoCall	Biallelic	Biallelic	n/a	n/a	n/a	n/a
	Myl10	BAE	0	B6xBalb	ENSMUSG00000005474		n/a	n/a	n/a	n/a	n/a	n/a	n/a	Biallelic	Biallelic	n/a	n/a
	Mylip	BAE	0	129xCs	ENSMUSG00000038175		Biallelic	Biallelic	Biallelic	Biallelic	Biallelic	Biallelic	Biallelic	n/a	n/a	n/a	n/a
	Myo9b	BAE	0	B6xBalb	ENSMUSG00000004677		n/a	n/a	n/a	n/a	n/a	n/a	n/a	Biallelic	Biallelic	NoCall	Biallelic
	Myst2	BAE	0	129xCs	ENSMUSG00000038909		Biallelic	Biallelic	Biallelic	Biallelic	NoCall	Biallelic	Biallelic	n/a	n/a	n/a	n/a
	Myst3	BAE	0	129xCs	ENSMUSG00000031540		Biallelic	Biallelic	Biallelic	Biallelic	NoCall	Biallelic	Biallelic	n/a	n/a	n/a	n/a
	Naa16	BAE	0	129xCs	ENSMUSG00000022020		Biallelic	Biallelic	Biallelic	Biallelic	NoCall	Biallelic	Biallelic	n/a	n/a	n/a	n/a
	Naa30	BAE	0	B6xBalb	ENSMUSG00000036282		n/a	n/a	n/a	n/a	n/a	n/a	n/a	Biallelic	Biallelic	Biallelic	Biallelic
	Nacc1	BAE	0	129xCs	ENSMUSG00000001910		Biallelic	NoCall	Biallelic	NoCall	NoCall	NoCall	Biallelic	NoCall	Biallelic	n/a	n/a
	Naf1	BAE	0	129xCs	ENSMUSG00000014907		Biallelic	NoCall	Biallelic	NoCall	NoCall	NoCall	Biallelic	n/a	n/a	n/a	n/a
	Nampt	BAE	0	129xCs	ENSMUSG00000020572		Biallelic	Biallelic	Biallelic	Biallelic	NoCall	Biallelic	Biallelic	n/a	n/a	n/a	n/a
	Nap1l1	BAE	0	129xCs	ENSMUSG00000058799		Biallelic	Biallelic	Biallelic	Biallelic	Biallelic	Biallelic	Biallelic	n/a	n/a	n/a	n/a
	Ncapd2	BAE	0	BalbxB6	ENSMUSG00000038252		n/a	n/a	n/a	n/a	n/a	n/a	n/a	NoCall	Biallelic	Biallelic	Biallelic
	Ncapg	BAE	0	129xCs	ENSMUSG00000015880		Biallelic	Biallelic	Biallelic	Biallelic	NoCall	Biallelic	Biallelic	NoCall	Biallelic	NoCall	Biallelic
	Ncaph	BAE	0	129xCs	ENSMUSG00000034906		Biallelic	Biallelic	Biallelic	Biallelic	NoCall	Biallelic	Biallelic	NoCall	Biallelic	NoCall	Biallelic
	Ncoa3	BAE	0	129xCs	ENSMUSG00000027678		Biallelic	NoCall	Biallelic	NoCall	NoCall	NoCall	Biallelic	n/a	n/a	NoCall	Biallelic
	Ncoa4	BAE	0	129xCs	ENSMUSG00000056234		Biallelic	NoCall	NoCall	NoCall	NoCall	NoCall	Biallelic	n/a	n/a	n/a	n/a
	Ncoa6	BAE	0	129xCs	ENSMUSG00000038369		Biallelic	NoCall	Biallelic	NoCall	NoCall	NoCall	Biallelic	n/a	n/a	n/a	n/a
	Ncor1	BAE	0	129xCs	ENSMUSG00000018501		Biallelic	NoCall	Biallelic	NoCall	NoCall	Biallelic	Biallelic	n/a	n/a	n/a	n/a
	Ncor2	BAE	0	129xCs	ENSMUSG00000029478		Biallelic	Biallelic	Biallelic	Biallelic	NoCall	Biallelic	Biallelic	n/a	n/a	n/a	n/a
	Ndst1	BAE	0	129xCs	ENSMUSG00000054008		NoCall	Biallelic	NoCall	NoCall	NoCall	Biallelic	Biallelic	NoCall	Biallelic	Biallelic	Biallelic
	Ndufa7	BAE	0	129xCs	ENSMUSG00000041881		Biallelic	NoCall	Biallelic	Biallelic	NoCall	NoCall	Biallelic	n/a	n/a	n/a	n/a
	Necab3	BAE	0	129xCs	ENSMUSG00000027489		Biallelic	NoCall	Biallelic	NoCall	Biallelic	Biallelic	Biallelic	n/a	n/a	n/a	n/a
	Nedd1	BAE	0	BalbxB6	ENSMUSG00000019988		n/a	n/a	n/a	n/a	n/a	n/a	n/a	NoCall	Biallelic	Biallelic	Biallelic
	Nedd4	BAE	0	B6xBalb	ENSMUSG00000032216		n/a	n/a	n/a	n/a	n/a	n/a	n/a	Biallelic	Biallelic	Biallelic	Biallelic
	Nedd4l	BAE	0	129xCs	ENSMUSG00000024589		Biallelic	Biallelic	Biallelic	Biallelic	NoCall	Biallelic	Biallelic	Biallelic	Biallelic	NoCall	Biallelic
	Nek2	BAE	0	129xCs	ENSMUSG00000026622		Biallelic	NoCall	Biallelic	NoCall	NoCall	NoCall	NoCall	n/a	n/a	n/a	n/a
	Nfatc1	BAE	0	129xCs	ENSMUSG00000033016		Biallelic	Biallelic	Biallelic	Biallelic	Biallelic	Biallelic	Biallelic	NoCall	Biallelic	NoCall	Biallelic
	Nfe2l2	BAE	0	129xCs	ENSMUSG00000015839		Biallelic	NoCall	Biallelic	NoCall	NoCall	NoCall	NoCall	Biallelic	Biallelic	Biallelic	Biallelic
	Nfyc	BAE	0	BalbxB6	ENSMUSG00000032897		n/a	n/a	n/a	n/a	n/a	n/a	n/a	NoCall	Biallelic	Biallelic	Biallelic
	Nin	BAE	0	B6xBalb	ENSMUSG00000021068		n/a	n/a	n/a	n/a	n/a	n/a	n/a	Biallelic	Biallelic	NoCall	Biallelic
	Nipa2	BAE	0	B6xBalb	ENSMUSG00000030452		n/a	n/a	n/a	n/a	n/a	n/a	n/a	Biallelic	Biallelic	Biallelic	Biallelic
	Nisch	BAE	0	129xCs	ENSMUSG00000021910		Biallelic	Biallelic	Biallelic	Biallelic	Biallelic	Biallelic	Biallelic	n/a	n/a	n/a	n/a
	Nkiras1	BAE	0	B6xBalb	ENSMUSG00000021772		n/a	n/a	n/a	n/a	n/a	n/a	n/a	Biallelic	Biallelic	Biallelic	Biallelic
	Nktr	BAE	0	129xCs	ENSMUSG00000032525		Biallelic	Biallelic	Biallelic	Biallelic	Biallelic	Biallelic	Biallelic	n/a	n/a	n/a	n/a
	Nlrc5	BAE	0	129xCs	ENSMUSG00000074151		Biallelic	Biallelic	Biallelic	Biallelic	Biallelic	Biallelic	Biallelic	NoCall	Biallelic	n/a	n/a
	Nme7	BAE	0	129xCs	ENSMUSG00000026575		NoCall	NoCall	Biallelic	Biallelic	NoCall	NoCall	NoCall	n/a	n/a	n/a	n/a
	Nnt	BAE	0	129xCs	ENSMUSG00000025453		Biallelic	NoCall	Biallelic	Biallelic	NoCall	Biallelic	Biallelic	n/a	n/a	n/a	n/a
	Nob1	BAE	0	129xCs	ENSMUSG00000003848		Biallelic	Biallelic	Biallelic	NoCall	NoCall	NoCall	Biallelic	n/a	n/a	n/a	n/a
	Nol10	BAE	0	129xCs	ENSMUSG00000061458		Biallelic	NoCall	Biallelic	Biallelic	NoCall	NoCall	Biallelic	n/a	n/a	n/a	n/a
	Noxo1	BAE	0	129xCs	ENSMUSG00000019320		Biallelic	Biallelic	Biallelic	NoCall	NoCall	NoCall	Biallelic	n/a	n/a	n/a	n/a
	Nploc4	BAE	0	129xCs	ENSMUSG00000039703		Biallelic	Biallelic	Biallelic	Biallelic	Biallelic	Biallelic	Biallelic	NoCall	Biallelic	Biallelic	Biallelic
	Nptn	BAE	0	129xCs	ENSMUSG00000032336		Biallelic	NoCall	Biallelic	NoCall	NoCall	NoCall	Biallelic	n/a	n/a	n/a	n/a
	Nr1d2	BAE	0	129xCs	ENSMUSG00000021775		Biallelic	NoCall	Biallelic	Biallelic	NoCall	Biallelic	Biallelic	n/a	n/a	n/a	n/a
	Nr3c1	BAE	0	BalbxB6	ENSMUSG00000024431		n/a	n/a	n/a	n/a	n/a	n/a	n/a	NoCall	Biallelic	Biallelic	Biallelic
	Nrip1	BAE	0	129xCs	ENSMUSG00000048490		Biallelic	NoCall	Biallelic	NoCall	NoCall	NoCall	Biallelic	n/a	n/a	n/a	n/a
	Nsd1	BAE	0	129xCs	ENSMUSG00000021488		Biallelic	NoCall	NoCall	NoCall	NoCall	NoCall	Biallelic	n/a	n/a	n/a	n/a
	Nsf	BAE	0	129xCs	ENSMUSG00000034187		Biallelic	Biallelic	NoCall	Biallelic	NoCall	NoCall	Biallelic	n/a	n/a	n/a	n/a
	Nsg1	BAE	0	B6xBalb	ENSMUSG00000029126		n/a	n/a	n/a	n/a	n/a	n/a	n/a	Biallelic	Biallelic	Biallelic	Biallelic
	Nubp1	BAE	0	129xCs	ENSMUSG00000022503		Biallelic	NoCall	Biallelic	NoCall	NoCall	NoCall	Biallelic	n/a	n/a	n/a	n/a
	Nubp2	BAE	0	129xCs	ENSMUSG00000039183		Biallelic	Biallelic	Biallelic	Biallelic	Biallelic	Biallelic	Biallelic	n/a	n/a	n/a	n/a
	Nuf2	BAE	0	129xCs	ENSMUSG00000026683		Biallelic	NoCall	Biallelic	NoCall	NoCall	NoCall	Biallelic	n/a	n/a	n/a	n/a
	Nxn	BAE	0	129xCs	ENSMUSG00000020844		NoCall	NoCall	Biallelic	NoCall	NoCall	NoCall	Biallelic	NoCall	Biallelic	NoCall	Biallelic
	Ociad1	BAE	0	129xCs	ENSMUSG00000029152		Biallelic	Biallelic	Biallelic	NoCall	NoCall	NoCall	Biallelic	n/a	n/a	n/a	n/a
	Odc1	BAE	0	B6xBalb	ENSMUSG00000011179		n/a	n/a	n/a	n/a	n/a	n/a	n/a	Biallelic	Biallelic	Biallelic	NoCall
	Opa3	BAE	0	129xCs	ENSMUSG00000052214		Biallelic	NoCall	Biallelic	NoCall	NoCall	NoCall	Biallelic	n/a	n/a	n/a	n/a
	Orai1	BAE	0	129xCs	ENSMUSG00000049686		Biallelic	NoCall	Biallelic	NoCall	NoCall	NoCall	Biallelic	n/a	n/a	n/a	n/a
	Osbpl2	BAE	0	129xCs	ENSMUSG00000039050		Biallelic	NoCall	Biallelic	NoCall	NoCall	Biallelic	Biallelic	n/a	n/a	n/a	n/a
	Osbpl8	BAE	0	129xCs	ENSMUSG00000020189		Biallelic	Biallelic	Biallelic	Biallelic	NoCall	Biallelic	Biallelic	n/a	n/a	n/a	n/a
	Otub2	BAE	0	129xCs	ENSMUSG00000021203		Biallelic	NoCall	Biallelic	NoCall	NoCall	NoCall	Biallelic	n/a	n/a	n/a	n/a
	Pabpc1	BAE	0	129xCs	ENSMUSG00000022283		Biallelic	Biallelic	Biallelic	Biallelic	Biallelic	Biallelic	Biallelic	n/a	n/a	n/a	n/a
	Pacrgl	BAE	0	129xCs	ENSMUSG00000029089		Biallelic	NoCall	Biallelic	NoCall	NoCall	NoCall	Biallelic	n/a	n/a	n/a	n/a
	Pacs1	BAE	0	129xCs	ENSMUSG00000024855		Biallelic	NoCall	NoCall	NoCall	NoCall	NoCall	Biallelic	n/a	n/a	n/a	n/a
	Pacs2	BAE	0	129xCs	ENSMUSG00000021143		NoCall	NoCall	NoCall	NoCall	NoCall	Biallelic	Biallelic	n/a	n/a	n/a	n/a
	Pafah1b1	BAE	0	129xCs	ENSMUSG00000020745		Biallelic	Biallelic	Biallelic	NoCall	NoCall	Biallelic	Biallelic	NoCall	Biallelic	NoCall	Biallelic
	Paip2	BAE	0	129xCs	ENSMUSG00000037058		Biallelic	Biallelic	Biallelic	Biallelic	Biallelic	Biallelic	Biallelic	n/a	n/a	n/a	n/a
	Pan3	BAE	0	129xCs	ENSMUSG00000029647		Biallelic	Biallelic	Biallelic	NoCall	NoCall	Biallelic	Biallelic	n/a	n/a	n/a	n/a
	Pank1	BAE	0	B6xBalb	ENSMUSG00000033610		n/a	n/a	n/a	n/a	n/a	n/a	n/a	Biallelic	Biallelic	Biallelic	Biallelic
	Papd4	BAE	0	129xCs	ENSMUSG00000042167		Biallelic	NoCall	Biallelic	NoCall	NoCall	Biallelic	Biallelic	n/a	n/a	n/a	n/a
	Papd5	BAE	0	129xCs	ENSMUSG00000036779		Biallelic	Biallelic	Biallelic	Biallelic	NoCall	Biallelic	Biallelic	n/a	n/a	n/a	n/a
	Parp11	BAE	0	129xCs	ENSMUSG00000037997		Biallelic	Biallelic	Biallelic	Biallelic	Biallelic	Biallelic	Biallelic	NoCall	Biallelic	NoCall	Biallelic
	Parp6	BAE	0	129xCs	ENSMUSG00000025237		NoCall	NoCall	Biallelic	Biallelic	NoCall	NoCall	Biallelic	n/a	n/a	n/a	n/a
	Parp8	BAE	0	129xCs	ENSMUSG00000021725		Biallelic	NoCall	NoCall	NoCall	NoCall	NoCall	Biallelic	n/a	n/a	n/a	n/a
	Paxip1	BAE	0	129xCs	ENSMUSG00000002221		Biallelic	Biallelic	Biallelic	Biallelic	Biallelic	Biallelic	NoCall	Biallelic	Biallelic	Biallelic	Biallelic
	Pcf11	BAE	0	129xCs	ENSMUSG00000041328		Biallelic	Biallelic	Biallelic	Biallelic	Biallelic	Biallelic	Biallelic	Biallelic	NoCall	NoCall	Biallelic
	Pcmtd1	BAE	0	129xCs	ENSMUSG00000051285		Biallelic	Biallelic	Biallelic	Biallelic	NoCall	NoCall	Biallelic	n/a	n/a	n/a	n/a
	Pdcd11	BAE	0	B6xBalb	ENSMUSG00000025047		n/a	n/a	n/a	n/a	n/a	n/a	n/a	Biallelic	Biallelic	NoCall	Biallelic
	Pde2a	BAE	0	129xCs	ENSMUSG00000030653		Biallelic	NoCall	Biallelic	Biallelic	Biallelic	Biallelic	Biallelic	Biallelic	Biallelic	Biallelic	Biallelic
	Pde3b	BAE	0	129xCs	ENSMUSG00000030671		Biallelic	NoCall	Biallelic	NoCall	NoCall	Biallelic	Biallelic	n/a	n/a	NoCall	Biallelic
	Pde7a	BAE	0	129xCs	ENSMUSG00000069094		Biallelic	NoCall	Biallelic	Biallelic	Biallelic	NoCall	Biallelic	n/a	n/a	n/a	n/a
	Pdlim5	BAE	0	129xCs	ENSMUSG00000028273		Biallelic	NoCall	Biallelic	Biallelic	NoCall	NoCall	NoCall	n/a	n/a	n/a	n/a
	Pdpk1	BAE	0	129xCs	ENSMUSG00000024122		Biallelic	Biallelic	Biallelic	Biallelic	Biallelic	Biallelic	Biallelic	Biallelic	NoCall	Biallelic	Biallelic
	Pdss2	BAE	0	129xCs	ENSMUSG00000038240		Biallelic	NoCall	Biallelic	NoCall	NoCall	NoCall	Biallelic	n/a	n/a	n/a	n/a
	Pdxdc1	BAE	0	129xCs	ENSMUSG00000022680		Biallelic	NoCall	NoCall	NoCall	NoCall	NoCall	Biallelic	n/a	n/a	n/a	n/a
	Pepd	BAE	0	129xCs	ENSMUSG00000063931		Biallelic	NoCall	NoCall	NoCall	Biallelic	NoCall	Biallelic	n/a	n/a	NoCall	Biallelic
	Pet112l	BAE	0	129xCs	ENSMUSG00000028085		Biallelic	Biallelic	Biallelic	Biallelic	Biallelic	NoCall	Biallelic	n/a	n/a	n/a	n/a
	Pex13	BAE	0	129xCs	ENSMUSG00000020283		Biallelic	Biallelic	Biallelic	Biallelic	NoCall	Biallelic	Biallelic	n/a	n/a	n/a	n/a
	Pex3	BAE	0	129xCs	ENSMUSG00000019809		Biallelic	NoCall	NoCall	NoCall	NoCall	NoCall	Biallelic	n/a	n/a	n/a	n/a
	Pgm3	BAE	0	129xCs	ENSMUSG00000056131		Biallelic	NoCall	Biallelic	NoCall	NoCall	NoCall	Biallelic	n/a	n/a	n/a	n/a
	Phactr2	BAE	0	129xCs	ENSMUSG00000062866		NoCall	Biallelic	Biallelic	Biallelic	NoCall	NoCall	Biallelic	n/a	n/a	n/a	n/a
	Phf14	BAE	0	129xCs	ENSMUSG00000029629		NoCall	NoCall	Biallelic	Biallelic	NoCall	NoCall	Biallelic	n/a	n/a	n/a	n/a
	Phf15	BAE	0	129xCs	ENSMUSG00000020387		NoCall	NoCall	Biallelic	NoCall	NoCall	NoCall	Biallelic	n/a	n/a	n/a	n/a
	Phf17	BAE	0	129xCs	ENSMUSG00000025764		Biallelic	Biallelic	Biallelic	Biallelic	Biallelic	Biallelic	Biallelic	Biallelic	Biallelic	NoCall	Biallelic
	Phf20	BAE	0	129xCs	ENSMUSG00000038116		Biallelic	NoCall	Biallelic	NoCall	NoCall	NoCall	NoCall	n/a	n/a	NoCall	Biallelic
	Phf21a	BAE	0	129xCs	ENSMUSG00000058318		Biallelic	Biallelic	Biallelic	Biallelic	NoCall	Biallelic	Biallelic	n/a	n/a	n/a	n/a
	Phf5a	BAE	0	129xCs	ENSMUSG00000061360		Biallelic	Biallelic	Biallelic	Biallelic	NoCall	Biallelic	Biallelic	NoCall	Biallelic	NoCall	Biallelic
	Phlpp1	BAE	0	129xCs	ENSMUSG00000044340		Biallelic	Biallelic	Biallelic	Biallelic	Biallelic	Biallelic	Biallelic	n/a	n/a	n/a	n/a
	Phxr4	BAE	0	129xCs	ENSMUSG00000031802		Biallelic	NoCall	Biallelic	NoCall	NoCall	NoCall	Biallelic	NoCall	Biallelic	n/a	n/a
	Pias1	BAE	0	129xCs	ENSMUSG00000032405		Biallelic	Biallelic	Biallelic	Biallelic	Biallelic	Biallelic	Biallelic	n/a	n/a	n/a	n/a
	Pigb	BAE	0	129xCs	ENSMUSG00000032203		Biallelic	NoCall	NoCall	NoCall	NoCall	NoCall	Biallelic	n/a	n/a	n/a	n/a
	Pign	BAE	0	129xCs	ENSMUSG00000056536		Biallelic	Biallelic	Biallelic	Biallelic	NoCall	Biallelic	Biallelic	n/a	n/a	NoCall	Biallelic
	Pik3ap1	BAE	0	B6xBalb	ENSMUSG00000025017		n/a	n/a	n/a	n/a	n/a	n/a	n/a	Biallelic	Biallelic	Conflict	Biallelic
	Pik3c2b	BAE	0	129xCs	ENSMUSG00000026447		NoCall	NoCall	Biallelic	NoCall	NoCall	Biallelic	Biallelic	n/a	n/a	NoCall	Biallelic
	Pik3c3	BAE	0	B6xBalb	ENSMUSG00000033628		n/a	n/a	n/a	n/a	n/a	n/a	n/a	Biallelic	Biallelic	Biallelic	Biallelic
	Pik3cg	BAE	0	B6xBalb	ENSMUSG00000020573		n/a	n/a	n/a	n/a	n/a	n/a	n/a	Biallelic	Biallelic	Biallelic	Biallelic
	Pip4k2a	BAE	0	129xCs	ENSMUSG00000026737		NoCall	Biallelic	Biallelic	Biallelic	Biallelic	Biallelic	Biallelic	n/a	n/a	n/a	n/a
	Pip4k2c	BAE	0	129xCs	ENSMUSG00000025417		Biallelic	NoCall	Biallelic	NoCall	NoCall	Biallelic	NoCall	n/a	n/a	n/a	n/a
	Pisd	BAE	0	B6xBalb	ENSMUSG00000023452		n/a	n/a	n/a	n/a	n/a	n/a	n/a	Biallelic	Biallelic	NoCall	Biallelic
	Pitpnc1	BAE	0	129xCs	ENSMUSG00000040430		Biallelic	NoCall	NoCall	NoCall	NoCall	NoCall	Biallelic	n/a	n/a	n/a	n/a
	Pkd1	BAE	0	129xCs	ENSMUSG00000032855		Biallelic	Biallelic	Biallelic	Biallelic	Biallelic	Biallelic	Biallelic	n/a	n/a	n/a	n/a
	Pkn1	BAE	0	129xCs	ENSMUSG00000057672		Biallelic	Biallelic	Biallelic	Biallelic	Biallelic	Biallelic	Biallelic	NoCall	Biallelic	Biallelic	Biallelic
	Pkn2	BAE	0	129xCs	ENSMUSG00000004591		Biallelic	NoCall	Biallelic	NoCall	NoCall	NoCall	Biallelic	n/a	n/a	NoCall	Biallelic
	Plcg1	BAE	0	129xCs	ENSMUSG00000016933		NoCall	Biallelic	Biallelic	Biallelic	NoCall	Biallelic	Biallelic	n/a	n/a	n/a	n/a
	Plcl2	BAE	0	B6xBalb	ENSMUSG00000038910		n/a	n/a	n/a	n/a	n/a	n/a	n/a	Biallelic	Biallelic	Biallelic	Biallelic
	Pldn	BAE	0	129xCs	ENSMUSG00000005804		Biallelic	Biallelic	Biallelic	Biallelic	Biallelic	Biallelic	Biallelic	Biallelic	Biallelic	Biallelic	Biallelic
	Plekhb1	BAE	0	129xCs	ENSMUSG00000030701		Biallelic	NoCall	NoCall	NoCall	NoCall	NoCall	Biallelic	n/a	n/a	n/a	n/a
	Plekhg3	BAE	0	129xCs	ENSMUSG00000052609		Biallelic	NoCall	Biallelic	Biallelic	NoCall	Biallelic	Biallelic	n/a	n/a	n/a	n/a
	Plekhm3	BAE	0	129xCs	ENSMUSG00000051344		Biallelic	Biallelic	Biallelic	Biallelic	Biallelic	Biallelic	Biallelic	n/a	n/a	n/a	n/a
	Plxna1	BAE	0	129xCs	ENSMUSG00000030084		Biallelic	Biallelic	Biallelic	Biallelic	Biallelic	Biallelic	Biallelic	n/a	n/a	n/a	n/a
	Pnpo	BAE	0	129xCs	ENSMUSG00000018659		Biallelic	Biallelic	Biallelic	Biallelic	Biallelic	Biallelic	Biallelic	n/a	n/a	n/a	n/a
	Pofut1	BAE	0	129xCs	ENSMUSG00000046020		Biallelic	Biallelic	Biallelic	NoCall	NoCall	NoCall	Biallelic	n/a	n/a	n/a	n/a
	Pogz	BAE	0	B6xBalb	ENSMUSG00000038902		n/a	n/a	n/a	n/a	n/a	n/a	n/a	Biallelic	Biallelic	Biallelic	Biallelic
	Polb	BAE	0	129xCs	ENSMUSG00000031536		Biallelic	NoCall	Biallelic	NoCall	NoCall	NoCall	NoCall	n/a	n/a	n/a	n/a
	Pold3	BAE	0	129xCs	ENSMUSG00000030726		Biallelic	Biallelic	Biallelic	Biallelic	Biallelic	Biallelic	Biallelic	n/a	n/a	n/a	n/a
	Poldip3	BAE	0	129xCs	ENSMUSG00000041815		Biallelic	Biallelic	Biallelic	NoCall	NoCall	Biallelic	Biallelic	n/a	n/a	n/a	n/a
	Pole	BAE	0	B6xBalb	ENSMUSG00000007080		n/a	n/a	n/a	n/a	n/a	n/a	n/a	Biallelic	Biallelic	n/a	n/a
	Polh	BAE	0	129xCs	ENSMUSG00000023953		Biallelic	Biallelic	Biallelic	Biallelic	Biallelic	NoCall	Biallelic	n/a	n/a	n/a	n/a
	Polr1a	BAE	0	129xCs	ENSMUSG00000049553		Biallelic	Biallelic	Biallelic	Biallelic	Biallelic	Biallelic	Biallelic	n/a	n/a	n/a	n/a
	Pols	BAE	0	129xCs	ENSMUSG00000034575	Papd7	Biallelic	Biallelic	Biallelic	Biallelic	NoCall	Biallelic	Biallelic	n/a	n/a	NoCall	Biallelic
	Ppargc1b	BAE	0	129xCs	ENSMUSG00000033871		Biallelic	NoCall	Biallelic	Biallelic	Biallelic	Biallelic	Biallelic	Biallelic	NoCall	Biallelic	Biallelic
	Ppfia1	BAE	0	129xCs	ENSMUSG00000037519		Biallelic	Biallelic	NoCall	Biallelic	NoCall	Biallelic	Biallelic	n/a	n/a	n/a	n/a
	Ppp1r12a	BAE	0	129xCs	ENSMUSG00000019907		Biallelic	Biallelic	Biallelic	Biallelic	Biallelic	Biallelic	Biallelic	Biallelic	Biallelic	Biallelic	Biallelic
	Ppp1r12b	BAE	0	129xCs	ENSMUSG00000073557		Biallelic	Biallelic	Biallelic	Biallelic	Biallelic	Biallelic	Biallelic	n/a	n/a	n/a	n/a
	Ppp1r16a	BAE	0	129xCs	ENSMUSG00000033819		NoCall	NoCall	Biallelic	NoCall	NoCall	NoCall	Biallelic	n/a	n/a	n/a	n/a
	Ppp1r16b	BAE	0	129xCs	ENSMUSG00000037754		Biallelic	Biallelic	Biallelic	NoCall	NoCall	NoCall	Biallelic	n/a	n/a	n/a	n/a
	Ppp1r1a	BAE	0	129xCs	ENSMUSG00000022490		Biallelic	Biallelic	Biallelic	NoCall	Biallelic	Biallelic	Biallelic	n/a	n/a	n/a	n/a
	Ppp2cb	BAE	0	B6xBalb	ENSMUSG00000009630		n/a	n/a	n/a	n/a	n/a	n/a	n/a	Biallelic	Biallelic	NoCall	Biallelic
	Ppp2r5a	BAE	0	B6xBalb	ENSMUSG00000026626		n/a	n/a	n/a	n/a	n/a	n/a	n/a	Biallelic	Biallelic	NoCall	Biallelic
	Ppp3ca	BAE	0	129xCs	ENSMUSG00000028161		Biallelic	Conflict	Biallelic	Biallelic	NoCall	Biallelic	Biallelic	n/a	n/a	n/a	n/a
	Prep	BAE	0	129xCs	ENSMUSG00000019849		Biallelic	NoCall	Biallelic	NoCall	Biallelic	Biallelic	Biallelic	n/a	n/a	n/a	n/a
	Prex1	BAE	0	129xCs	ENSMUSG00000039621		Biallelic	Biallelic	Biallelic	Biallelic	Biallelic	Conflict	Biallelic	n/a	n/a	n/a	n/a
	Prkacb	BAE	0	129xCs	ENSMUSG00000005034		Biallelic	NoCall	Biallelic	NoCall	NoCall	NoCall	Biallelic	n/a	n/a	n/a	n/a
	Prkar2b	BAE	0	129xCs	ENSMUSG00000002997		NoCall	NoCall	Biallelic	NoCall	NoCall	NoCall	Biallelic	n/a	n/a	NoCall	Biallelic
	Prkca	BAE	0	129xCs	ENSMUSG00000050965		Biallelic	Biallelic	Biallelic	Biallelic	Biallelic	Biallelic	Biallelic	Biallelic	Biallelic	Biallelic	Biallelic
	Prkce	BAE	0	B6xBalb	ENSMUSG00000045038		n/a	n/a	n/a	n/a	n/a	n/a	n/a	Biallelic	Biallelic	Conflict	Biallelic
	Prpf8	BAE	0	129xCs	ENSMUSG00000020850		NoCall	Biallelic	Biallelic	Biallelic	Biallelic	Biallelic	Biallelic	n/a	n/a	n/a	n/a
	Prpsap2	BAE	0	129xCs	ENSMUSG00000020528		Biallelic	NoCall	Biallelic	NoCall	NoCall	NoCall	Biallelic	n/a	n/a	n/a	n/a
	Psmb7	BAE	0	129xCs	ENSMUSG00000026750		Biallelic	Biallelic	Biallelic	Biallelic	Biallelic	Biallelic	Biallelic	n/a	n/a	n/a	n/a
	Psmd1	BAE	0	129xCs	ENSMUSG00000026229		Biallelic	NoCall	Biallelic	NoCall	NoCall	NoCall	Biallelic	n/a	n/a	n/a	n/a
	Psmd14	BAE	0	129xCs	ENSMUSG00000026914		Biallelic	Biallelic	Biallelic	Biallelic	NoCall	Biallelic	Biallelic	n/a	n/a	n/a	n/a
	Ptcd2	BAE	0	129xCs	ENSMUSG00000021650		Biallelic	Biallelic	Biallelic	Biallelic	NoCall	Biallelic	Biallelic	Biallelic	Biallelic	NoCall	Biallelic
	Ptger1	BAE	0	B6xBalb	ENSMUSG00000019464		n/a	n/a	n/a	n/a	n/a	n/a	n/a	Biallelic	Biallelic	Biallelic	Biallelic
	Ptplb	BAE	0	129xCs	ENSMUSG00000035376		Biallelic	NoCall	Biallelic	NoCall	NoCall	NoCall	Biallelic	n/a	n/a	n/a	n/a
	Ptpn1	BAE	0	129xCs	ENSMUSG00000027540		Biallelic	NoCall	Biallelic	NoCall	NoCall	NoCall	Biallelic	n/a	n/a	n/a	n/a
	Ptpn2	BAE	0	129xCs	ENSMUSG00000024539		Biallelic	NoCall	Biallelic	Biallelic	NoCall	NoCall	Biallelic	NoCall	Biallelic	Biallelic	Biallelic
	Ptpn22	BAE	0	129xCs	ENSMUSG00000027843		Biallelic	NoCall	Biallelic	NoCall	Biallelic	Biallelic	Biallelic	n/a	n/a	n/a	n/a
	Ptpn9	BAE	0	129xCs	ENSMUSG00000032290		Biallelic	NoCall	NoCall	Biallelic	NoCall	NoCall	Biallelic	n/a	n/a	n/a	n/a
	Ptpra	BAE	0	129xCs	ENSMUSG00000027303		Biallelic	Biallelic	Biallelic	Biallelic	NoCall	Biallelic	Biallelic	Biallelic	Biallelic	Biallelic	Biallelic
	Ptprcap	BAE	0	129xCs	ENSMUSG00000045826		Biallelic	Biallelic	NoCall	Biallelic	Biallelic	Biallelic	Biallelic	n/a	n/a	n/a	n/a
	Ptprj	BAE	0	BalbxB6	ENSMUSG00000025314		n/a	n/a	n/a	n/a	n/a	n/a	n/a	NoCall	Biallelic	Biallelic	Biallelic
	Ptprv	BAE	0	129xCs	ENSMUSG00000066885		Biallelic	NoCall	Biallelic	NoCall	NoCall	Biallelic	NoCall	n/a	n/a	n/a	n/a
	Pum2	BAE	0	129xCs	ENSMUSG00000020594		Biallelic	Biallelic	Biallelic	Biallelic	NoCall	NoCall	Biallelic	n/a	n/a	NoCall	Biallelic
	Pxmp3	BAE	0	129xCs	ENSMUSG00000040374		Biallelic	NoCall	NoCall	NoCall	NoCall	Biallelic	Biallelic	n/a	n/a	n/a	n/a
	Qsox2	BAE	0	129xCs	ENSMUSG00000036327		Biallelic	Biallelic	Biallelic	Biallelic	NoCall	Biallelic	Biallelic	n/a	n/a	n/a	n/a
	Qtrtd1	BAE	0	129xCs	ENSMUSG00000022704		Biallelic	NoCall	Biallelic	Biallelic	Biallelic	Biallelic	Biallelic	Biallelic	Biallelic	Biallelic	Biallelic
	R3hdm1	BAE	0	129xCs	ENSMUSG00000056211		Biallelic	NoCall	Biallelic	NoCall	NoCall	NoCall	Biallelic	n/a	n/a	Biallelic	Biallelic
	R3hdm2	BAE	0	129xCs	ENSMUSG00000025404		Biallelic	Biallelic	Biallelic	Biallelic	Biallelic	Biallelic	Biallelic	Biallelic	Biallelic	Biallelic	Biallelic
	Rab11b	BAE	0	129xCs	ENSMUSG00000077450		Biallelic	Biallelic	Biallelic	Biallelic	NoCall	Biallelic	Biallelic	NoCall	Biallelic	NoCall	Biallelic
	Rab28	BAE	0	129xCs	ENSMUSG00000029128		Biallelic	Biallelic	Biallelic	Biallelic	NoCall	Biallelic	Biallelic	n/a	n/a	NoCall	Biallelic
	Rab3gap1	BAE	0	B6xBalb	ENSMUSG00000036104		n/a	n/a	n/a	n/a	n/a	n/a	n/a	Biallelic	Biallelic	Biallelic	Biallelic
	Rab6	BAE	0	129xCs	ENSMUSG00000030704		Biallelic	NoCall	Biallelic	NoCall	NoCall	NoCall	Biallelic	n/a	n/a	n/a	n/a
	Rab8b	BAE	0	129xCs	ENSMUSG00000036943		Biallelic	NoCall	Biallelic	NoCall	NoCall	NoCall	Biallelic	n/a	n/a	n/a	n/a
	Rabep1	BAE	0	129xCs	ENSMUSG00000020817		Biallelic	NoCall	Biallelic	Biallelic	NoCall	Biallelic	Biallelic	NoCall	Biallelic	n/a	n/a
	Rabgap1	BAE	0	129xCs	ENSMUSG00000035437		Biallelic	Biallelic	Biallelic	Biallelic	Biallelic	Biallelic	Biallelic	n/a	n/a	n/a	n/a
	Rac1	BAE	0	129xCs	ENSMUSG00000001847		Biallelic	Biallelic	Biallelic	Biallelic	NoCall	Biallelic	Biallelic	n/a	n/a	n/a	n/a
	Rad51ap1	BAE	0	129xCs	ENSMUSG00000030346		Biallelic	NoCall	Biallelic	Biallelic	NoCall	NoCall	NoCall	n/a	n/a	n/a	n/a
	Rad51l1	BAE	0	129xCs	ENSMUSG00000059060		Biallelic	Biallelic	Biallelic	Biallelic	NoCall	Biallelic	Biallelic	n/a	n/a	n/a	n/a
	Rad52	BAE	0	129xCs	ENSMUSG00000030166		Biallelic	NoCall	NoCall	NoCall	NoCall	NoCall	Biallelic	n/a	n/a	n/a	n/a
	Rad54l2	BAE	0	129xCs	ENSMUSG00000040661		Biallelic	Biallelic	Biallelic	Biallelic	NoCall	Biallelic	Biallelic	Biallelic	Biallelic	Conflict	Biallelic
	Rae1	BAE	0	129xCs	ENSMUSG00000027509		Biallelic	Biallelic	Biallelic	Biallelic	Biallelic	Biallelic	Biallelic	Biallelic	Biallelic	Biallelic	Biallelic
	Raly	BAE	0	129xCs	ENSMUSG00000039717		Biallelic	Biallelic	Biallelic	Biallelic	Biallelic	Biallelic	Biallelic	n/a	n/a	n/a	n/a
	Ranbp3	BAE	0	129xCs	ENSMUSG00000002372		Biallelic	Biallelic	Biallelic	Biallelic	Biallelic	Biallelic	Biallelic	n/a	n/a	n/a	n/a
	Ranbp9	BAE	0	129xCs	ENSMUSG00000038546		Biallelic	NoCall	Biallelic	Biallelic	NoCall	Biallelic	Biallelic	n/a	n/a	n/a	n/a
	Rap1b	BAE	0	129xCs	ENSMUSG00000052681		Biallelic	NoCall	Biallelic	NoCall	NoCall	NoCall	NoCall	n/a	n/a	n/a	n/a
	Rap1gds1	BAE	0	129xCs	ENSMUSG00000028149		Biallelic	NoCall	NoCall	NoCall	NoCall	NoCall	Biallelic	n/a	n/a	n/a	n/a
	Rasa1	BAE	0	129xCs	ENSMUSG00000021549		Biallelic	NoCall	Biallelic	NoCall	NoCall	NoCall	Biallelic	n/a	n/a	NoCall	Biallelic
	Rasgrp2	BAE	0	129xCs	ENSMUSG00000032946		Biallelic	Biallelic	Biallelic	Biallelic	Biallelic	Biallelic	Biallelic	n/a	n/a	n/a	n/a
	Rassf3	BAE	0	B6xBalb	ENSMUSG00000025795		n/a	n/a	n/a	n/a	n/a	n/a	n/a	Biallelic	Biallelic	Biallelic	Biallelic
	Rassf5	BAE	0	129xCs	ENSMUSG00000026430		Biallelic	NoCall	Biallelic	NoCall	NoCall	Biallelic	Biallelic	NoCall	Biallelic	NoCall	Biallelic
	Rb1	BAE	0	129xCs	ENSMUSG00000022105		NoCall	NoCall	Biallelic	NoCall	NoCall	NoCall	Biallelic	n/a	n/a	n/a	n/a
	Rbbp4	BAE	0	129xCs	ENSMUSG00000057236		Biallelic	NoCall	Biallelic	Biallelic	Biallelic	Biallelic	NoCall	n/a	n/a	n/a	n/a
	Rbl1	BAE	0	129xCs	ENSMUSG00000027641		Biallelic	NoCall	Biallelic	Biallelic	Biallelic	Biallelic	Biallelic	n/a	n/a	n/a	n/a
	Rbm17	BAE	0	129xCs	ENSMUSG00000037197		NoCall	NoCall	Biallelic	NoCall	NoCall	NoCall	Biallelic	n/a	n/a	n/a	n/a
	Rbm26	BAE	0	129xCs	ENSMUSG00000022119		Biallelic	NoCall	Biallelic	NoCall	NoCall	NoCall	Biallelic	n/a	n/a	n/a	n/a
	Rbm38	BAE	0	129xCs	ENSMUSG00000027510		Biallelic	Biallelic	Biallelic	Biallelic	Biallelic	Biallelic	Biallelic	Biallelic	Biallelic	Biallelic	Biallelic
	Rbm5	BAE	0	129xCs	ENSMUSG00000032580		NoCall	Biallelic	NoCall	NoCall	Biallelic	Biallelic	NoCall	Biallelic	Biallelic	Biallelic	Biallelic
	Rbm6	BAE	0	129xCs	ENSMUSG00000032582		Biallelic	Biallelic	Biallelic	Biallelic	NoCall	NoCall	Biallelic	n/a	n/a	NoCall	Biallelic
	Rc3h2	BAE	0	129xCs	ENSMUSG00000075376		Biallelic	NoCall	NoCall	NoCall	NoCall	NoCall	Biallelic	n/a	n/a	n/a	n/a
	Rcor1	BAE	0	129xCs	ENSMUSG00000037896		NoCall	NoCall	Biallelic	NoCall	NoCall	NoCall	Biallelic	n/a	n/a	n/a	n/a
	Rcsd1	BAE	0	129xCs	ENSMUSG00000040723		Biallelic	Biallelic	Biallelic	NoCall	NoCall	Biallelic	Biallelic	n/a	n/a	n/a	n/a
	Rdx	BAE	0	129xCs	ENSMUSG00000032050		Biallelic	Biallelic	Biallelic	Biallelic	Biallelic	Biallelic	Biallelic	n/a	n/a	NoCall	Biallelic
	Rell1	BAE	0	B6xBalb	ENSMUSG00000047881		n/a	n/a	n/a	n/a	n/a	n/a	n/a	Biallelic	Biallelic	Biallelic	Biallelic
	Rexo2	BAE	0	129xCs	ENSMUSG00000032026		Biallelic	Biallelic	Biallelic	Biallelic	NoCall	Biallelic	Biallelic	NoCall	Biallelic	NoCall	Biallelic
	Rfc1	BAE	0	129xCs	ENSMUSG00000029191		Biallelic	Biallelic	Biallelic	Biallelic	NoCall	Biallelic	Biallelic	Biallelic	Biallelic	Biallelic	Biallelic
	Rftn1	BAE	0	129xCs	ENSMUSG00000039316		Biallelic	Biallelic	Biallelic	Biallelic	Biallelic	Biallelic	Biallelic	Biallelic	Biallelic	NoCall	Biallelic
	Rfwd2	BAE	0	129xCs	ENSMUSG00000040782		Biallelic	NoCall	Biallelic	NoCall	NoCall	Biallelic	Biallelic	n/a	n/a	NoCall	Biallelic
	Rfx7	BAE	0	129xCs	ENSMUSG00000037674		Biallelic	NoCall	Biallelic	Biallelic	Biallelic	Biallelic	Biallelic	Biallelic	Biallelic	Biallelic	Biallelic
	Rgl1	BAE	0	129xCs	ENSMUSG00000026482		NoCall	Biallelic	Biallelic	NoCall	Biallelic	NoCall	Biallelic	n/a	n/a	n/a	n/a
	Rgs1	BAE	0	129xCs	ENSMUSG00000026358		Biallelic	NoCall	NoCall	NoCall	NoCall	NoCall	Biallelic	n/a	n/a	n/a	n/a
	Rgs12	BAE	0	129xCs	ENSMUSG00000029101		Biallelic	Biallelic	Biallelic	Biallelic	NoCall	Biallelic	Biallelic	n/a	n/a	n/a	n/a
	Ric8b	BAE	0	B6xBalb	ENSMUSG00000035620		n/a	n/a	n/a	n/a	n/a	n/a	n/a	Biallelic	Biallelic	Biallelic	Biallelic
	Rin3	BAE	0	129xCs	ENSMUSG00000044456		NoCall	NoCall	Biallelic	NoCall	NoCall	NoCall	Biallelic	Biallelic	Biallelic	Biallelic	Biallelic
	Riok1	BAE	0	129xCs	ENSMUSG00000021428		Biallelic	NoCall	Biallelic	NoCall	NoCall	NoCall	Biallelic	Biallelic	Biallelic	Biallelic	Biallelic
	Rnaseh2a	BAE	0	129xCs	ENSMUSG00000052926		Biallelic	NoCall	Biallelic	NoCall	NoCall	NoCall	Biallelic	n/a	n/a	n/a	n/a
	Rnf10	BAE	0	BalbxB6	ENSMUSG00000041740		n/a	n/a	n/a	n/a	n/a	n/a	n/a	Biallelic	NoCall	Biallelic	Biallelic
	Rnf13	BAE	0	129xCs	ENSMUSG00000036503		NoCall	NoCall	NoCall	NoCall	NoCall	Biallelic	Biallelic	n/a	n/a	n/a	n/a
	Rnf149	BAE	0	129xCs	ENSMUSG00000048234		Biallelic	NoCall	NoCall	NoCall	Biallelic	NoCall	Biallelic	n/a	n/a	n/a	n/a
	Rnf167	BAE	0	129xCs	ENSMUSG00000040746		Biallelic	Biallelic	Biallelic	Biallelic	NoCall	Biallelic	Biallelic	n/a	n/a	n/a	n/a
	Rnf219	BAE	0	129xCs	ENSMUSG00000022120		Biallelic	Biallelic	Biallelic	NoCall	Biallelic	Biallelic	Biallelic	n/a	n/a	n/a	n/a
	Rnf24	BAE	0	129xCs	ENSMUSG00000048911		Biallelic	Biallelic	NoCall	NoCall	NoCall	Biallelic	Biallelic	n/a	n/a	n/a	n/a
	Rnf41	BAE	0	BalbxB6	ENSMUSG00000025373		n/a	n/a	n/a	n/a	n/a	n/a	n/a	NoCall	Biallelic	Biallelic	Biallelic
	Rngtt	BAE	0	129xCs	ENSMUSG00000028274		Biallelic	NoCall	Biallelic	NoCall	NoCall	NoCall	NoCall	n/a	n/a	n/a	n/a
	Rock2	BAE	0	B6xBalb	ENSMUSG00000020580		n/a	n/a	n/a	n/a	n/a	n/a	n/a	Biallelic	Biallelic	Biallelic	Biallelic
	Rpe	BAE	0	129xCs	ENSMUSG00000026005		Biallelic	Biallelic	Biallelic	Biallelic	NoCall	NoCall	Biallelic	n/a	n/a	n/a	n/a
	Rps6ka5	BAE	0	129xCs	ENSMUSG00000021180		Biallelic	Biallelic	Biallelic	Biallelic	NoCall	Biallelic	Biallelic	NoCall	Biallelic	NoCall	Biallelic
	Rras2	BAE	0	129xCs	ENSMUSG00000055723		Biallelic	Biallelic	Biallelic	Biallelic	NoCall	Biallelic	Biallelic	n/a	n/a	n/a	n/a
	Rrbp1	BAE	0	129xCs	ENSMUSG00000027422		Biallelic	Biallelic	Biallelic	NoCall	Biallelic	Biallelic	Biallelic	n/a	n/a	n/a	n/a
	Rreb1	BAE	0	129xCs	ENSMUSG00000039087		Biallelic	NoCall	NoCall	NoCall	NoCall	NoCall	Biallelic	n/a	n/a	n/a	n/a
	Rrm1	BAE	0	129xCs	ENSMUSG00000030978		Biallelic	Biallelic	Biallelic	Biallelic	Biallelic	Biallelic	Biallelic	n/a	n/a	n/a	n/a
	Rsad1	BAE	0	129xCs	ENSMUSG00000039096		Biallelic	NoCall	Biallelic	Biallelic	NoCall	Biallelic	Biallelic	n/a	n/a	n/a	n/a
	Rsbn1	BAE	0	129xCs	ENSMUSG00000044098		Biallelic	Biallelic	Biallelic	Biallelic	NoCall	Biallelic	Biallelic	n/a	n/a	n/a	n/a
	Rsbn1l	BAE	0	129xCs	ENSMUSG00000039968		Biallelic	Biallelic	Biallelic	NoCall	NoCall	Biallelic	Biallelic	n/a	n/a	n/a	n/a
	Rsf1	BAE	0	129xCs	ENSMUSG00000035623		Biallelic	Biallelic	Biallelic	Biallelic	Biallelic	Biallelic	Biallelic	n/a	n/a	NoCall	Biallelic
	Rsu1	BAE	0	129xCs	ENSMUSG00000026727		Biallelic	Biallelic	Biallelic	NoCall	Biallelic	Biallelic	Biallelic	n/a	n/a	n/a	n/a
	Rtn3	BAE	0	129xCs	ENSMUSG00000024758		Biallelic	NoCall	Biallelic	Biallelic	NoCall	NoCall	Biallelic	n/a	n/a	n/a	n/a
	Runx1	BAE	0	129xCs	ENSMUSG00000022952		Biallelic	Biallelic	Biallelic	Biallelic	Biallelic	Biallelic	Biallelic	Biallelic	Biallelic	Biallelic	Biallelic
	Sacm1l	BAE	0	129xCs	ENSMUSG00000025240		Biallelic	NoCall	NoCall	NoCall	NoCall	NoCall	Biallelic	n/a	n/a	n/a	n/a
	Sacs	BAE	0	129xCs	ENSMUSG00000048279		Biallelic	Biallelic	Biallelic	Biallelic	Biallelic	Biallelic	Biallelic	Biallelic	Biallelic	Biallelic	Biallelic
	Safb2	BAE	0	129xCs	ENSMUSG00000042625		Biallelic	Biallelic	Biallelic	Biallelic	Biallelic	Biallelic	Biallelic	n/a	n/a	n/a	n/a
	Samm50	BAE	0	129xCs	ENSMUSG00000022437		Biallelic	NoCall	Biallelic	Biallelic	NoCall	Biallelic	Biallelic	NoCall	Biallelic	n/a	n/a
	Samsn1	BAE	0	129xCs	ENSMUSG00000022876		Biallelic	NoCall	Biallelic	NoCall	NoCall	Biallelic	Biallelic	n/a	n/a	n/a	n/a
	Saps3	BAE	0	129xCs	ENSMUSG00000024908	Ppp6r3	Biallelic	NoCall	Biallelic	NoCall	NoCall	NoCall	Biallelic	n/a	n/a	n/a	n/a
	Sarnp	BAE	0	129xCs	ENSMUSG00000078427		Biallelic	Biallelic	Biallelic	Biallelic	NoCall	Biallelic	Biallelic	n/a	n/a	n/a	n/a
	Scaper	BAE	0	129xCs	ENSMUSG00000034007		Biallelic	NoCall	NoCall	NoCall	NoCall	NoCall	Biallelic	n/a	n/a	n/a	n/a
	Scarb2	BAE	0	129xCs	ENSMUSG00000029426		Biallelic	NoCall	Biallelic	NoCall	NoCall	Biallelic	Biallelic	n/a	n/a	n/a	n/a
	Scfd2	BAE	0	129xCs	ENSMUSG00000062110		Biallelic	NoCall	Biallelic	Biallelic	NoCall	Biallelic	Biallelic	NoCall	Biallelic	NoCall	Biallelic
	Sclt1	BAE	0	129xCs	ENSMUSG00000059834		Biallelic	Biallelic	Biallelic	Biallelic	NoCall	Biallelic	Biallelic	n/a	n/a	n/a	n/a
	Scn4a	BAE	0	129xCs	ENSMUSG00000001027		NoCall	Biallelic	Biallelic	Biallelic	Biallelic	Biallelic	Biallelic	n/a	n/a	n/a	n/a
	Scpep1	BAE	0	129xCs	ENSMUSG00000000278		Biallelic	NoCall	Biallelic	NoCall	Biallelic	Biallelic	Biallelic	NoCall	Biallelic	n/a	n/a
	Scyl3	BAE	0	129xCs	ENSMUSG00000026584		Biallelic	Biallelic	Biallelic	Biallelic	NoCall	Biallelic	Biallelic	n/a	n/a	n/a	n/a
	Sdad1	BAE	0	129xCs	ENSMUSG00000029415		Biallelic	Biallelic	Biallelic	Biallelic	Biallelic	Biallelic	Biallelic	Biallelic	Biallelic	Biallelic	NoCall
	Sdccag8	BAE	0	129xCs	ENSMUSG00000026504		Biallelic	Biallelic	Biallelic	Biallelic	Conflict	Biallelic	Biallelic	NoCall	Biallelic	Biallelic	Biallelic
	Sec11a	BAE	0	129xCs	ENSMUSG00000025724		Biallelic	Biallelic	Biallelic	Biallelic	NoCall	Biallelic	Biallelic	NoCall	Biallelic	NoCall	Biallelic
	Sec23ip	BAE	0	129xCs	ENSMUSG00000055319		Biallelic	Biallelic	Biallelic	NoCall	NoCall	Biallelic	Biallelic	n/a	n/a	n/a	n/a
	Sec31a	BAE	0	129xCs	ENSMUSG00000035325		Biallelic	NoCall	NoCall	NoCall	NoCall	NoCall	Biallelic	n/a	n/a	n/a	n/a
	Secisbp2l	BAE	0	129xCs	ENSMUSG00000035093		Biallelic	Biallelic	NoCall	NoCall	NoCall	NoCall	Biallelic	Biallelic	Biallelic	NoCall	Biallelic
	Seh1l	BAE	0	B6xBalb	ENSMUSG00000079614		n/a	n/a	n/a	n/a	n/a	n/a	n/a	Biallelic	Biallelic	NoCall	Biallelic
	Sept11	BAE	0	129xCs	ENSMUSG00000058013		Biallelic	Biallelic	Biallelic	Biallelic	NoCall	Biallelic	Biallelic	NoCall	Biallelic	n/a	n/a
	Sertad2	BAE	0	129xCs	ENSMUSG00000049800		Biallelic	NoCall	NoCall	NoCall	NoCall	NoCall	Biallelic	Biallelic	Biallelic	NoCall	Biallelic
	Setd2	BAE	0	129xCs	ENSMUSG00000044791		Biallelic	NoCall	Biallelic	NoCall	NoCall	NoCall	Biallelic	n/a	n/a	n/a	n/a
	Setd3	BAE	0	129xCs	ENSMUSG00000056770		Biallelic	Biallelic	Biallelic	Biallelic	Biallelic	Biallelic	Biallelic	n/a	n/a	n/a	n/a
	Sf4	BAE	0	129xCs	ENSMUSG00000011306	Sugp	Biallelic	Biallelic	NoCall	Biallelic	NoCall	Biallelic	Biallelic	n/a	n/a	n/a	n/a
	Sfpi1	BAE	0	129xCs	ENSMUSG00000002111		Biallelic	Biallelic	Biallelic	Biallelic	Biallelic	Biallelic	Biallelic	NoCall	Biallelic	n/a	n/a
	Sfrs11	BAE	0	129xCs	ENSMUSG00000055436	Srsf	Biallelic	Biallelic	Biallelic	Biallelic	NoCall	Biallelic	Biallelic	n/a	n/a	n/a	n/a
	Sfrs15	BAE	0	129xCs	ENSMUSG00000022983	Srsf5	Biallelic	NoCall	NoCall	Biallelic	NoCall	NoCall	NoCall	n/a	n/a	n/a	n/a
	Sfrs7	BAE	0	129xCs	n/a		NoCall	Biallelic	NoCall	NoCall	NoCall	Biallelic	Biallelic	n/a	n/a	n/a	n/a
	Sft2d1	BAE	0	129xCs	ENSMUSG00000073468		Biallelic	Biallelic	Biallelic	Biallelic	Biallelic	Biallelic	Biallelic	Biallelic	Biallelic	Biallelic	Biallelic
	Sgpl1	BAE	0	129xCs	ENSMUSG00000020097		Biallelic	Biallelic	Biallelic	Biallelic	NoCall	Biallelic	Biallelic	n/a	n/a	n/a	n/a
	Sh3bp2	BAE	0	129xCs	ENSMUSG00000054520		Biallelic	Biallelic	Biallelic	NoCall	NoCall	Biallelic	Biallelic	n/a	n/a	n/a	n/a
	Sh3glb1	BAE	0	129xCs	ENSMUSG00000037062		Biallelic	Biallelic	Biallelic	NoCall	Biallelic	Biallelic	Biallelic	n/a	n/a	n/a	n/a
	Sh3rf1	BAE	0	129xCs	ENSMUSG00000031642		NoCall	NoCall	Biallelic	NoCall	NoCall	Biallelic	Biallelic	n/a	n/a	n/a	n/a
	Shfm1	BAE	0	129xCs	ENSMUSG00000042541		Biallelic	Biallelic	Biallelic	Biallelic	Biallelic	Biallelic	Biallelic	n/a	n/a	NoCall	Biallelic
	Shoc2	BAE	0	129xCs	ENSMUSG00000024976		Biallelic	Biallelic	Biallelic	NoCall	NoCall	Biallelic	Biallelic	n/a	n/a	n/a	n/a
	Sik2	BAE	0	129xCs	ENSMUSG00000037112		Biallelic	Biallelic	Biallelic	Biallelic	NoCall	Biallelic	Biallelic	n/a	n/a	n/a	n/a
	Sil1	BAE	0	129xCs	ENSMUSG00000024357		Biallelic	Biallelic	Biallelic	Biallelic	NoCall	Biallelic	Biallelic	n/a	n/a	n/a	n/a
	Sipa1l1	BAE	0	129xCs	ENSMUSG00000042700		Biallelic	Biallelic	Biallelic	Biallelic	NoCall	Biallelic	Biallelic	n/a	n/a	n/a	n/a
	Ska1	BAE	0	B6xBalb	ENSMUSG00000036223		n/a	n/a	n/a	n/a	n/a	n/a	n/a	Biallelic	Biallelic	Conflict	Biallelic
	Slbp	BAE	0	129xCs	ENSMUSG00000004642		Biallelic	NoCall	Biallelic	NoCall	NoCall	NoCall	Biallelic	n/a	n/a	n/a	n/a
	Slc12a6	BAE	0	129xCs	ENSMUSG00000027130		Biallelic	Biallelic	Biallelic	Biallelic	NoCall	NoCall	Biallelic	n/a	n/a	NoCall	Biallelic
	Slc16a6	BAE	0	B6xBalb	ENSMUSG00000041920		n/a	n/a	n/a	n/a	n/a	n/a	n/a	Biallelic	Biallelic	Biallelic	Biallelic
	Slc22a5	BAE	0	129xCs	ENSMUSG00000018900		Biallelic	Biallelic	Biallelic	Biallelic	NoCall	Biallelic	Biallelic	n/a	n/a	n/a	n/a
	Slc30a7	BAE	0	129xCs	ENSMUSG00000054414		Biallelic	Biallelic	Biallelic	Biallelic	Biallelic	Biallelic	Biallelic	Biallelic	Biallelic	Biallelic	Biallelic
	Slc30a9	BAE	0	129xCs	ENSMUSG00000029221		Biallelic	Biallelic	Biallelic	Biallelic	Biallelic	Biallelic	Biallelic	Biallelic	Biallelic	Biallelic	Biallelic
	Slc35a3	BAE	0	B6xBalb	ENSMUSG00000027957		n/a	n/a	n/a	n/a	n/a	n/a	n/a	Biallelic	Biallelic	NoCall	Biallelic
	Slc35a5	BAE	0	129xCs	ENSMUSG00000022664		Biallelic	Biallelic	Biallelic	Biallelic	NoCall	Biallelic	Biallelic	n/a	n/a	NoCall	Biallelic
	Slc35b3	BAE	0	129xCs	ENSMUSG00000021432		Biallelic	NoCall	NoCall	NoCall	NoCall	NoCall	Biallelic	n/a	n/a	n/a	n/a
	Slc37a3	BAE	0	129xCs	ENSMUSG00000029924		Biallelic	Biallelic	Biallelic	Biallelic	Biallelic	NoCall	NoCall	n/a	n/a	n/a	n/a
	Slc39a10	BAE	0	129xCs	ENSMUSG00000025986		Biallelic	Biallelic	Biallelic	Biallelic	NoCall	Biallelic	Biallelic	n/a	n/a	n/a	n/a
	Slc39a9	BAE	0	129xCs	ENSMUSG00000048833		Biallelic	Biallelic	Biallelic	NoCall	NoCall	Biallelic	Biallelic	n/a	n/a	NoCall	Biallelic
	Slc4a7	BAE	0	129xCs	ENSMUSG00000021733		Biallelic	Biallelic	Biallelic	Biallelic	Biallelic	Biallelic	Biallelic	Biallelic	Biallelic	Biallelic	Biallelic
	Slc7a1	BAE	0	129xCs	ENSMUSG00000041313		Biallelic	Biallelic	Biallelic	Biallelic	Biallelic	Biallelic	Biallelic	Biallelic	Biallelic	NoCall	Biallelic
	Slc7a5	BAE	0	B6xBalb	ENSMUSG00000040010		n/a	n/a	n/a	n/a	n/a	n/a	n/a	Biallelic	Biallelic	NoCall	Biallelic
	Slfn2	BAE	0	129xCs	ENSMUSG00000072620		Biallelic	Biallelic	Biallelic	NoCall	NoCall	Biallelic	Biallelic	n/a	n/a	n/a	n/a
	Slmap	BAE	0	129xCs	ENSMUSG00000021870		Biallelic	Biallelic	NoCall	Biallelic	NoCall	Biallelic	Biallelic	n/a	n/a	n/a	n/a
	Sltm	BAE	0	129xCs	ENSMUSG00000032212		Biallelic	NoCall	Biallelic	Biallelic	NoCall	NoCall	Biallelic	n/a	n/a	n/a	n/a
	Slu7	BAE	0	129xCs	ENSMUSG00000020409		Biallelic	Biallelic	Biallelic	NoCall	Biallelic	Biallelic	Biallelic	n/a	n/a	n/a	n/a
	Smad2	BAE	0	129xCs	ENSMUSG00000024563		Biallelic	NoCall	Biallelic	Biallelic	NoCall	Biallelic	Biallelic	NoCall	Biallelic	NoCall	Biallelic
	Smad4	BAE	0	129xCs	ENSMUSG00000024515		Biallelic	NoCall	Biallelic	NoCall	NoCall	NoCall	Biallelic	NoCall	Biallelic	NoCall	Biallelic
	Smap1	BAE	0	129xCs	ENSMUSG00000026155		Biallelic	NoCall	NoCall	NoCall	NoCall	NoCall	Biallelic	n/a	n/a	n/a	n/a
	Smarcal1	BAE	0	129xCs	ENSMUSG00000039354		Biallelic	Biallelic	Biallelic	Biallelic	NoCall	NoCall	Biallelic	n/a	n/a	n/a	n/a
	Smc4	BAE	0	B6xBalb	ENSMUSG00000034349		n/a	n/a	n/a	n/a	n/a	n/a	n/a	Biallelic	Biallelic	Biallelic	Biallelic
	Smc5	BAE	0	129xCs	ENSMUSG00000024943		Biallelic	NoCall	Biallelic	Biallelic	NoCall	Biallelic	Biallelic	n/a	n/a	n/a	n/a
	Smc6	BAE	0	129xCs	ENSMUSG00000020608		Biallelic	Biallelic	Biallelic	Biallelic	NoCall	Biallelic	Biallelic	n/a	n/a	n/a	n/a
	Smek1	BAE	0	129xCs	ENSMUSG00000041846		Biallelic	Biallelic	Biallelic	Biallelic	Biallelic	Biallelic	Biallelic	Biallelic	Biallelic	NoCall	Biallelic
	Smek2	BAE	0	129xCs	ENSMUSG00000020463		Biallelic	Biallelic	Biallelic	Biallelic	NoCall	Biallelic	Biallelic	NoCall	Biallelic	NoCall	Biallelic
	Smyd3	BAE	0	129xCs	ENSMUSG00000055067		Biallelic	Biallelic	Biallelic	Biallelic	Biallelic	Biallelic	Biallelic	n/a	n/a	n/a	n/a
	Snd1	BAE	0	129xCs	ENSMUSG00000001424		Biallelic	NoCall	Biallelic	Biallelic	NoCall	Biallelic	Biallelic	n/a	n/a	NoCall	Biallelic
	Snrnp200	BAE	0	129xCs	ENSMUSG00000003660		Biallelic	Biallelic	Biallelic	Biallelic	NoCall	Biallelic	Biallelic	n/a	n/a	n/a	n/a
	Snrpf	BAE	0	129xCs	ENSMUSG00000020018		Biallelic	NoCall	Biallelic	NoCall	NoCall	NoCall	Biallelic	n/a	n/a	n/a	n/a
	Snx1	BAE	0	129xCs	ENSMUSG00000032382		Biallelic	NoCall	Biallelic	NoCall	NoCall	Biallelic	Biallelic	NoCall	Biallelic	NoCall	Biallelic
	Snx2	BAE	0	B6xBalb	ENSMUSG00000034484		n/a	n/a	n/a	n/a	n/a	n/a	n/a	Biallelic	Biallelic	Biallelic	Biallelic
	Snx29	BAE	0	129xCs	ENSMUSG00000071669		Biallelic	Biallelic	Biallelic	Biallelic	Biallelic	Biallelic	Biallelic	n/a	n/a	n/a	n/a
	Snx30	BAE	0	129xCs	ENSMUSG00000028385		Biallelic	Biallelic	Biallelic	Biallelic	NoCall	Biallelic	NoCall	NoCall	Biallelic	Biallelic	NoCall
	Snx5	BAE	0	129xCs	ENSMUSG00000027423		Biallelic	Biallelic	Biallelic	Biallelic	NoCall	Biallelic	Biallelic	n/a	n/a	n/a	n/a
	Son	BAE	0	B6xBalb	ENSMUSG00000022961		n/a	n/a	n/a	n/a	n/a	n/a	n/a	Biallelic	Biallelic	Biallelic	Biallelic
	Spag1	BAE	0	129xCs	ENSMUSG00000037617		Biallelic	Conflict	Biallelic	Biallelic	Biallelic	Biallelic	Biallelic	n/a	n/a	n/a	n/a
	Spata5	BAE	0	129xCs	ENSMUSG00000027722		Biallelic	Biallelic	Biallelic	Biallelic	NoCall	Biallelic	Biallelic	n/a	n/a	n/a	n/a
	Spata7	BAE	0	129xCs	ENSMUSG00000021007		Biallelic	NoCall	NoCall	NoCall	NoCall	NoCall	Biallelic	n/a	n/a	n/a	n/a
	Spen	BAE	0	129xCs	ENSMUSG00000040761		Biallelic	NoCall	Biallelic	NoCall	NoCall	Biallelic	Biallelic	n/a	n/a	n/a	n/a
	Spg21	BAE	0	129xCs	ENSMUSG00000032388		Biallelic	Biallelic	Biallelic	Biallelic	NoCall	Biallelic	Biallelic	n/a	n/a	n/a	n/a
	Spg7	BAE	0	BalbxB6	ENSMUSG00000000738		n/a	n/a	n/a	n/a	n/a	n/a	n/a	NoCall	Biallelic	Biallelic	Biallelic
	Spna2	BAE	0	129xCs	ENSMUSG00000057738		Biallelic	NoCall	Biallelic	Biallelic	NoCall	NoCall	NoCall	n/a	n/a	n/a	n/a
	Sppl3	BAE	0	BalbxB6	ENSMUSG00000029550		n/a	n/a	n/a	n/a	n/a	n/a	n/a	NoCall	Biallelic	Biallelic	Biallelic
	Spred2	BAE	0	129xCs	ENSMUSG00000045671		Biallelic	NoCall	Biallelic	NoCall	NoCall	Biallelic	Biallelic	n/a	n/a	n/a	n/a
	Spry1	BAE	0	129xCs	ENSMUSG00000037211		Biallelic	Biallelic	NoCall	Biallelic	NoCall	Biallelic	Biallelic	n/a	n/a	n/a	n/a
	Sptlc1	BAE	0	129xCs	ENSMUSG00000021468		Biallelic	NoCall	Biallelic	NoCall	NoCall	NoCall	Biallelic	NoCall	Biallelic	n/a	n/a
	Srd5a1	BAE	0	129xCs	ENSMUSG00000021594		NoCall	NoCall	NoCall	Biallelic	NoCall	NoCall	Biallelic	n/a	n/a	NoCall	Biallelic
	Srpk2	BAE	0	129xCs	ENSMUSG00000062604		Biallelic	Biallelic	Biallelic	Biallelic	NoCall	Conflict	Biallelic	Biallelic	Biallelic	NoCall	Biallelic
	Srpr	BAE	0	129xCs	ENSMUSG00000032042		Biallelic	Biallelic	Biallelic	Biallelic	Biallelic	Biallelic	Biallelic	Biallelic	Biallelic	Biallelic	Biallelic
	Srrm2	BAE	0	129xCs	ENSMUSG00000039218		Biallelic	Biallelic	Biallelic	Biallelic	Biallelic	Biallelic	Biallelic	Biallelic	Biallelic	Biallelic	Biallelic
	Ssbp2	BAE	0	129xCs	ENSMUSG00000003992		NoCall	Biallelic	Biallelic	NoCall	NoCall	NoCall	Biallelic	NoCall	Biallelic	NoCall	Biallelic
	Ssbp3	BAE	0	129xCs	ENSMUSG00000061887		Biallelic	NoCall	Biallelic	Biallelic	NoCall	NoCall	NoCall	NoCall	Biallelic	NoCall	Biallelic
	Ssfa2	BAE	0	129xCs	ENSMUSG00000027007		Biallelic	Biallelic	Biallelic	NoCall	NoCall	Biallelic	Biallelic	n/a	n/a	NoCall	Biallelic
	St13	BAE	0	129xCs	ENSMUSG00000022403		Biallelic	NoCall	NoCall	NoCall	NoCall	NoCall	Biallelic	n/a	n/a	n/a	n/a
	St3gal3	BAE	0	129xCs	ENSMUSG00000028538		Biallelic	Biallelic	Biallelic	Biallelic	NoCall	Biallelic	NoCall	n/a	n/a	n/a	n/a
	St7	BAE	0	129xCs	ENSMUSG00000029534		Biallelic	NoCall	Biallelic	Biallelic	NoCall	NoCall	Biallelic	n/a	n/a	n/a	n/a
	St8sia4	BAE	0	129xCs	ENSMUSG00000040710		Biallelic	Biallelic	Biallelic	NoCall	NoCall	NoCall	Biallelic	n/a	n/a	n/a	n/a
	Stambpl1	BAE	0	B6xBalb	ENSMUSG00000024776		n/a	n/a	n/a	n/a	n/a	n/a	n/a	Biallelic	Biallelic	Biallelic	Biallelic
	Stap1	BAE	0	129xCs	ENSMUSG00000029254		Biallelic	Biallelic	NoCall	NoCall	NoCall	Biallelic	Biallelic	Biallelic	NoCall	NoCall	Biallelic
	Stard7	BAE	0	B6xBalb	ENSMUSG00000027367		n/a	n/a	n/a	n/a	n/a	n/a	n/a	Biallelic	Biallelic	Biallelic	Biallelic
	Stat3	BAE	0	129xCs	ENSMUSG00000004040		Biallelic	Biallelic	Biallelic	NoCall	NoCall	Biallelic	Biallelic	n/a	n/a	n/a	n/a
	Stim1	BAE	0	129xCs	ENSMUSG00000030987		Biallelic	NoCall	Biallelic	NoCall	NoCall	NoCall	Biallelic	n/a	n/a	NoCall	Biallelic
	Stk11	BAE	0	129xCs	ENSMUSG00000003068		Biallelic	Biallelic	Biallelic	Biallelic	Biallelic	Biallelic	Biallelic	n/a	n/a	n/a	n/a
	Stk3	BAE	0	129xCs	ENSMUSG00000022329		Biallelic	Biallelic	Conflict	Conflict	Biallelic	Conflict	Biallelic	n/a	n/a	n/a	n/a
	Stk4	BAE	0	129xCs	ENSMUSG00000018209		Biallelic	Biallelic	Biallelic	Biallelic	Biallelic	Biallelic	Biallelic	Biallelic	Biallelic	NoCall	Biallelic
	Strn	BAE	0	129xCs	ENSMUSG00000024077		Biallelic	Biallelic	Biallelic	NoCall	NoCall	Biallelic	Biallelic	n/a	n/a	NoCall	Biallelic
	Strn4	BAE	0	129xCs	ENSMUSG00000030374		Biallelic	Biallelic	Biallelic	Biallelic	Biallelic	Biallelic	Biallelic	n/a	n/a	n/a	n/a
	Stt3b	BAE	0	129xCs	ENSMUSG00000032437		Biallelic	NoCall	Biallelic	Biallelic	Biallelic	Biallelic	Biallelic	n/a	n/a	n/a	n/a
	Stx12	BAE	0	B6xBalb	ENSMUSG00000028879		n/a	n/a	n/a	n/a	n/a	n/a	n/a	Biallelic	Biallelic	Biallelic	NoCall
	Stx16	BAE	0	129xCs	ENSMUSG00000027522		Biallelic	Biallelic	Biallelic	Biallelic	Biallelic	Biallelic	Biallelic	Biallelic	Biallelic	Biallelic	NoCall
	Stx18	BAE	0	129xCs	ENSMUSG00000029125		Biallelic	Biallelic	Biallelic	Biallelic	Biallelic	Biallelic	Biallelic	n/a	n/a	NoCall	Biallelic
	Stx2	BAE	0	B6xBalb	ENSMUSG00000029428		n/a	n/a	n/a	n/a	n/a	n/a	n/a	Biallelic	Biallelic	Biallelic	Biallelic
	Sub1	BAE	0	129xCs	ENSMUSG00000022205		Biallelic	NoCall	Biallelic	NoCall	NoCall	NoCall	Biallelic	n/a	n/a	n/a	n/a
	Suclg2	BAE	0	129xCs	ENSMUSG00000061838		Biallelic	NoCall	NoCall	NoCall	NoCall	NoCall	Biallelic	n/a	n/a	n/a	n/a
	Suhw4	BAE	0	129xCs	ENSMUSG00000038535	Zfp280d	Biallelic	Biallelic	Biallelic	Biallelic	NoCall	Biallelic	Biallelic	Biallelic	NoCall	NoCall	Biallelic
	Sumf1	BAE	0	129xCs	ENSMUSG00000030101		Biallelic	NoCall	Biallelic	NoCall	NoCall	NoCall	Biallelic	n/a	n/a	NoCall	Biallelic
	Supt7l	BAE	0	129xCs	ENSMUSG00000053134		Biallelic	Biallelic	Biallelic	NoCall	NoCall	NoCall	Biallelic	n/a	n/a	n/a	n/a
	Sympk	BAE	0	129xCs	ENSMUSG00000023118		Biallelic	Biallelic	Biallelic	Biallelic	Biallelic	Biallelic	Biallelic	n/a	n/a	n/a	n/a
	Synj1	BAE	0	129xCs	ENSMUSG00000022973		Biallelic	NoCall	Biallelic	NoCall	NoCall	Biallelic	Biallelic	n/a	n/a	n/a	n/a
	Syvn1	BAE	0	129xCs	ENSMUSG00000024807		Biallelic	Biallelic	Biallelic	Biallelic	Biallelic	Biallelic	Biallelic	n/a	n/a	n/a	n/a
	Taf5	BAE	0	BalbxB6	ENSMUSG00000025049		n/a	n/a	n/a	n/a	n/a	n/a	n/a	NoCall	Biallelic	Biallelic	Biallelic
	Tanc1	BAE	0	129xCs	ENSMUSG00000035168		Biallelic	NoCall	Biallelic	NoCall	NoCall	NoCall	Biallelic	n/a	n/a	n/a	n/a
	Taok3	BAE	0	129xCs	ENSMUSG00000061288		Biallelic	Biallelic	Biallelic	Biallelic	NoCall	Biallelic	Biallelic	NoCall	Biallelic	NoCall	Biallelic
	Tasp1	BAE	0	129xCs	ENSMUSG00000039033		Biallelic	Biallelic	Biallelic	Biallelic	NoCall	Biallelic	Biallelic	n/a	n/a	n/a	n/a
	Tbc1d1	BAE	0	B6xBalb	ENSMUSG00000029174		n/a	n/a	n/a	n/a	n/a	n/a	n/a	Biallelic	Biallelic	Biallelic	Biallelic
	Tbc1d14	BAE	0	129xCs	ENSMUSG00000029192		Biallelic	NoCall	NoCall	NoCall	NoCall	Biallelic	Biallelic	NoCall	Biallelic	NoCall	Biallelic
	Tbc1d15	BAE	0	B6xBalb	ENSMUSG00000020130		n/a	n/a	n/a	n/a	n/a	n/a	n/a	Biallelic	Biallelic	Biallelic	Biallelic
	Tbc1d16	BAE	0	129xCs	ENSMUSG00000039976		Biallelic	Biallelic	Biallelic	NoCall	Biallelic	Biallelic	Biallelic	n/a	n/a	n/a	n/a
	Tbc1d22a	BAE	0	129xCs	ENSMUSG00000051864		Biallelic	Biallelic	Biallelic	Biallelic	NoCall	Biallelic	Biallelic	n/a	n/a	n/a	n/a
	Tbc1d23	BAE	0	129xCs	ENSMUSG00000022749		Biallelic	Biallelic	Biallelic	Biallelic	Biallelic	Biallelic	Biallelic	Biallelic	Biallelic	Biallelic	Biallelic
	Tbc1d5	BAE	0	129xCs	ENSMUSG00000023923		Biallelic	NoCall	NoCall	NoCall	NoCall	Biallelic	Biallelic	NoCall	Biallelic	NoCall	Biallelic
	Tbca	BAE	0	129xCs	ENSMUSG00000042043		Biallelic	Biallelic	Biallelic	Biallelic	NoCall	Biallelic	Biallelic	n/a	n/a	n/a	n/a
	Tbcd	BAE	0	129xCs	ENSMUSG00000039230		Biallelic	NoCall	NoCall	NoCall	NoCall	NoCall	Biallelic	n/a	n/a	n/a	n/a
	Tbcel	BAE	0	129xCs	ENSMUSG00000037287		Biallelic	Biallelic	Biallelic	NoCall	NoCall	NoCall	Biallelic	n/a	n/a	n/a	n/a
	Tbck	BAE	0	129xCs	ENSMUSG00000028030		Biallelic	NoCall	Biallelic	NoCall	NoCall	Biallelic	Biallelic	n/a	n/a	n/a	n/a
	Tbk1	BAE	0	B6xBalb	ENSMUSG00000020115		n/a	n/a	n/a	n/a	n/a	n/a	n/a	Biallelic	Biallelic	Biallelic	Biallelic
	Tbl3	BAE	0	B6xBalb	ENSMUSG00000040688		n/a	n/a	n/a	n/a	n/a	n/a	n/a	Biallelic	Biallelic	Biallelic	Biallelic
	Tcea1	BAE	0	129xCs	ENSMUSG00000033813		Biallelic	NoCall	Biallelic	Biallelic	NoCall	NoCall	Biallelic	n/a	n/a	n/a	n/a
	Tcerg1	BAE	0	129xCs	ENSMUSG00000024498		Biallelic	Biallelic	Biallelic	Biallelic	NoCall	Biallelic	Biallelic	Biallelic	Biallelic	NoCall	Biallelic
	Tcf12	BAE	0	129xCs	ENSMUSG00000032228		Biallelic	NoCall	Biallelic	NoCall	NoCall	NoCall	NoCall	n/a	n/a	NoCall	Biallelic
	Tcf7l2	BAE	0	129xCs	ENSMUSG00000024985		NoCall	NoCall	NoCall	Biallelic	NoCall	NoCall	Biallelic	NoCall	Biallelic	NoCall	Biallelic
	Tcof1	BAE	0	129xCs	ENSMUSG00000024613		Biallelic	Biallelic	Biallelic	Biallelic	Biallelic	NoCall	Biallelic	Biallelic	Biallelic	NoCall	Biallelic
	Tdp1	BAE	0	129xCs	ENSMUSG00000021177		Biallelic	NoCall	Biallelic	NoCall	NoCall	Biallelic	Biallelic	n/a	n/a	n/a	n/a
	Tdrd3	BAE	0	129xCs	ENSMUSG00000022019		Biallelic	NoCall	Biallelic	NoCall	NoCall	NoCall	Biallelic	n/a	n/a	NoCall	Biallelic
	Tec	BAE	0	129xCs	ENSMUSG00000029217		Biallelic	NoCall	Biallelic	NoCall	NoCall	NoCall	Biallelic	n/a	n/a	n/a	n/a
	Tex264	BAE	0	129xCs	ENSMUSG00000040813		Biallelic	Biallelic	Biallelic	Biallelic	Biallelic	Biallelic	Biallelic	Biallelic	Biallelic	Biallelic	Biallelic
	Th1l	BAE	0	129xCs	ENSMUSG00000016253		Biallelic	Biallelic	Biallelic	Biallelic	Biallelic	Biallelic	Biallelic	n/a	n/a	n/a	n/a
	Thada	BAE	0	129xCs	ENSMUSG00000024251		Biallelic	NoCall	Biallelic	Biallelic	NoCall	NoCall	Biallelic	n/a	n/a	n/a	n/a
	Thrap3	BAE	0	129xCs	ENSMUSG00000043962		Biallelic	Biallelic	Biallelic	NoCall	NoCall	NoCall	NoCall	n/a	n/a	n/a	n/a
	Timm44	BAE	0	129xCs	ENSMUSG00000002949		NoCall	NoCall	NoCall	Biallelic	NoCall	Biallelic	Biallelic	n/a	n/a	n/a	n/a
	Tiparp	BAE	0	129xCs	ENSMUSG00000034640		Biallelic	NoCall	Biallelic	NoCall	NoCall	Biallelic	Biallelic	n/a	n/a	NoCall	Biallelic
	Tlk2	BAE	0	129xCs	ENSMUSG00000020694		Biallelic	Biallelic	Biallelic	NoCall	NoCall	Biallelic	Biallelic	n/a	n/a	n/a	n/a
	Tmco7	BAE	0	129xCs	ENSMUSG00000041949		Biallelic	Biallelic	Biallelic	Biallelic	NoCall	Biallelic	Biallelic	n/a	n/a	NoCall	Biallelic
	Tmem110	BAE	0	129xCs	ENSMUSG00000006526		Biallelic	Biallelic	Biallelic	Biallelic	Biallelic	Biallelic	Biallelic	NoCall	Biallelic	NoCall	Biallelic
	Tmem127	BAE	0	129xCs	ENSMUSG00000034850		Biallelic	Biallelic	Biallelic	Biallelic	Biallelic	Biallelic	Biallelic	n/a	n/a	n/a	n/a
	Tmem131	BAE	0	129xCs	ENSMUSG00000026116		Biallelic	NoCall	Biallelic	NoCall	NoCall	NoCall	Biallelic	n/a	n/a	n/a	n/a
	Tmem14c	BAE	0	129xCs	ENSMUSG00000021361		Biallelic	Biallelic	NoCall	Biallelic	NoCall	Biallelic	Biallelic	n/a	n/a	NoCall	Biallelic
	Tmem167	BAE	0	129xCs	ENSMUSG00000012422		Biallelic	Biallelic	Biallelic	Biallelic	Biallelic	Biallelic	Biallelic	NoCall	Biallelic	NoCall	Biallelic
	Tmem175	BAE	0	129xCs	ENSMUSG00000013495		Biallelic	Biallelic	Biallelic	Biallelic	NoCall	Biallelic	Biallelic	Biallelic	Biallelic	NoCall	Biallelic
	Tmem2	BAE	0	129xCs	ENSMUSG00000024754		Biallelic	NoCall	Biallelic	NoCall	NoCall	Biallelic	NoCall	n/a	n/a	n/a	n/a
	Tmem201	BAE	0	BalbxB6	ENSMUSG00000044700		n/a	n/a	n/a	n/a	n/a	n/a	n/a	NoCall	Biallelic	Biallelic	Biallelic
	Tmem65	BAE	0	129xCs	ENSMUSG00000062373		Biallelic	NoCall	NoCall	NoCall	NoCall	NoCall	Biallelic	n/a	n/a	n/a	n/a
	Tmem87b	BAE	0	129xCs	ENSMUSG00000014353		Biallelic	Biallelic	Biallelic	Biallelic	NoCall	Biallelic	Biallelic	NoCall	Biallelic	NoCall	Biallelic
	Tmod3	BAE	0	129xCs	ENSMUSG00000058587		Biallelic	Biallelic	Biallelic	NoCall	NoCall	NoCall	Biallelic	n/a	n/a	n/a	n/a
	Tmtc4	BAE	0	129xCs	ENSMUSG00000041594		Biallelic	NoCall	Biallelic	Biallelic	NoCall	NoCall	Biallelic	n/a	n/a	n/a	n/a
	Tnks	BAE	0	129xCs	ENSMUSG00000031529		Biallelic	Biallelic	Biallelic	Biallelic	Conflict	Biallelic	Biallelic	Biallelic	Biallelic	Biallelic	Biallelic
	Tnks2	BAE	0	129xCs	ENSMUSG00000024811		Biallelic	Biallelic	Biallelic	Biallelic	Biallelic	Biallelic	Biallelic	n/a	n/a	n/a	n/a
	Tnpo1	BAE	0	129xCs	ENSMUSG00000009470		Biallelic	Biallelic	Biallelic	Biallelic	NoCall	Biallelic	Biallelic	NoCall	Biallelic	NoCall	Biallelic
	Tnrc6a	BAE	0	129xCs	ENSMUSG00000052707		Biallelic	NoCall	Biallelic	Biallelic	NoCall	Biallelic	Biallelic	n/a	n/a	n/a	n/a
	Tnrc6b	BAE	0	129xCs	ENSMUSG00000047888		Biallelic	Biallelic	Biallelic	Biallelic	NoCall	Biallelic	Biallelic	n/a	n/a	n/a	n/a
	Tnrc6c	BAE	0	129xCs	ENSMUSG00000025571		NoCall	NoCall	Biallelic	NoCall	NoCall	NoCall	Biallelic	n/a	n/a	n/a	n/a
	Tom1	BAE	0	129xCs	ENSMUSG00000042870		Biallelic	Biallelic	Biallelic	Biallelic	NoCall	Biallelic	Biallelic	n/a	n/a	n/a	n/a
	Top1	BAE	0	129xCs	ENSMUSG00000070544		Biallelic	NoCall	Biallelic	NoCall	NoCall	NoCall	NoCall	n/a	n/a	n/a	n/a
	Top2b	BAE	0	129xCs	ENSMUSG00000017485		Biallelic	Biallelic	Biallelic	Biallelic	Biallelic	Biallelic	Biallelic	n/a	n/a	n/a	n/a
	Topbp1	BAE	0	129xCs	ENSMUSG00000032555		NoCall	NoCall	NoCall	Biallelic	NoCall	NoCall	Biallelic	n/a	n/a	n/a	n/a
	Tpm4	BAE	0	129xCs	ENSMUSG00000031799		Biallelic	Biallelic	Biallelic	NoCall	NoCall	NoCall	Biallelic	n/a	n/a	NoCall	Biallelic
	Tpr	BAE	0	129xCs	ENSMUSG00000006005		Biallelic	Biallelic	Biallelic	Biallelic	NoCall	NoCall	Biallelic	n/a	n/a	n/a	n/a
	Tpra1	BAE	0	129xCs	ENSMUSG00000002871		Biallelic	NoCall	Biallelic	NoCall	NoCall	Biallelic	Biallelic	n/a	n/a	n/a	n/a
	Tpx2	BAE	0	129xCs	ENSMUSG00000027469		Biallelic	NoCall	Biallelic	NoCall	NoCall	NoCall	Biallelic	n/a	n/a	n/a	n/a
	Traf3ip1	BAE	0	129xCs	ENSMUSG00000034292		Biallelic	NoCall	Biallelic	NoCall	NoCall	NoCall	Biallelic	n/a	n/a	n/a	n/a
	Traf6	BAE	0	129xCs	ENSMUSG00000027164		Biallelic	Biallelic	Biallelic	Biallelic	Biallelic	Biallelic	Biallelic	n/a	n/a	n/a	n/a
	Trak2	BAE	0	129xCs	ENSMUSG00000026028		Biallelic	Biallelic	Biallelic	Biallelic	NoCall	Biallelic	Biallelic	NoCall	Biallelic	Biallelic	Biallelic
	Trappc9	BAE	0	129xCs	ENSMUSG00000047921		Biallelic	Biallelic	Biallelic	Biallelic	Conflict	Conflict	Biallelic	Biallelic	Biallelic	Biallelic	Biallelic
	Trim26	BAE	0	129xCs	ENSMUSG00000024457		Biallelic	NoCall	NoCall	NoCall	NoCall	NoCall	Biallelic	n/a	n/a	n/a	n/a
	Trim27	BAE	0	B6xBalb	ENSMUSG00000021326		n/a	n/a	n/a	n/a	n/a	n/a	n/a	Biallelic	Biallelic	NoCall	Biallelic
	Trim44	BAE	0	129xCs	ENSMUSG00000027189		Biallelic	Biallelic	Biallelic	Biallelic	NoCall	Biallelic	Biallelic	n/a	n/a	n/a	n/a
	Trim59	BAE	0	129xCs	ENSMUSG00000034317		Biallelic	Biallelic	NoCall	Biallelic	NoCall	Biallelic	Biallelic	n/a	n/a	n/a	n/a
	Trio	BAE	0	129xCs	#N/A		Biallelic	Biallelic	NoCall	NoCall	NoCall	NoCall	NoCall	n/a	n/a	n/a	n/a
	Trip11	BAE	0	129xCs	ENSMUSG00000021188		Biallelic	Biallelic	Biallelic	Biallelic	Biallelic	Biallelic	Biallelic	Biallelic	Biallelic	Biallelic	Biallelic
	Trove2	BAE	0	129xCs	ENSMUSG00000018199		Biallelic	NoCall	NoCall	NoCall	NoCall	NoCall	Biallelic	n/a	n/a	n/a	n/a
	Trp53bp1	BAE	0	129xCs	ENSMUSG00000043909		Biallelic	NoCall	NoCall	NoCall	NoCall	NoCall	Biallelic	NoCall	Biallelic	NoCall	Biallelic
	Tsn	BAE	0	129xCs	ENSMUSG00000026374		Biallelic	Biallelic	Biallelic	Biallelic	NoCall	Biallelic	Biallelic	n/a	n/a	n/a	n/a
	Ttc13	BAE	0	129xCs	ENSMUSG00000037300		Biallelic	NoCall	Biallelic	NoCall	NoCall	NoCall	Biallelic	Biallelic	Biallelic	NoCall	Biallelic
	Ttc17	BAE	0	129xCs	ENSMUSG00000027194		Biallelic	Biallelic	Biallelic	Biallelic	Biallelic	Biallelic	Biallelic	n/a	n/a	Biallelic	Biallelic
	Ttc7b	BAE	0	129xCs	ENSMUSG00000033530		Biallelic	Biallelic	Biallelic	Biallelic	NoCall	Biallelic	Biallelic	n/a	n/a	n/a	n/a
	Ttll12	BAE	0	129xCs	ENSMUSG00000016757		Biallelic	Biallelic	Biallelic	Biallelic	Biallelic	Biallelic	Biallelic	n/a	n/a	n/a	n/a
	Ttll5	BAE	0	129xCs	ENSMUSG00000012609		Biallelic	NoCall	NoCall	NoCall	NoCall	NoCall	Biallelic	n/a	n/a	n/a	n/a
	Ttpal	BAE	0	129xCs	ENSMUSG00000017679		Biallelic	Biallelic	Biallelic	Biallelic	NoCall	Biallelic	Biallelic	n/a	n/a	n/a	n/a
	Tubgcp3	BAE	0	129xCs	ENSMUSG00000000759		Biallelic	Biallelic	Biallelic	Biallelic	NoCall	Biallelic	Biallelic	n/a	n/a	n/a	n/a
	Tusc3	BAE	0	129xCs	ENSMUSG00000039530		Biallelic	NoCall	Biallelic	Biallelic	NoCall	NoCall	Biallelic	n/a	n/a	NoCall	Biallelic
	Twistnb	BAE	0	129xCs	ENSMUSG00000020561		Biallelic	Biallelic	Biallelic	Biallelic	NoCall	NoCall	Biallelic	n/a	n/a	NoCall	Biallelic
	Txndc5	BAE	0	129xCs	ENSMUSG00000038991		Biallelic	NoCall	Biallelic	Biallelic	Biallelic	Biallelic	Biallelic	n/a	n/a	NoCall	Biallelic
	Txnl1	BAE	0	129xCs	ENSMUSG00000024583		Biallelic	Biallelic	Biallelic	Biallelic	Biallelic	Biallelic	Biallelic	n/a	n/a	n/a	n/a
	Tyk2	BAE	0	129xCs	ENSMUSG00000032175		Biallelic	Biallelic	Biallelic	NoCall	NoCall	Biallelic	Biallelic	n/a	n/a	n/a	n/a
	Uba2	BAE	0	129xCs	ENSMUSG00000052997		Biallelic	NoCall	Biallelic	Biallelic	NoCall	NoCall	NoCall	n/a	n/a	n/a	n/a
	Uba5	BAE	0	B6xBalb	ENSMUSG00000032557		n/a	n/a	n/a	n/a	n/a	n/a	n/a	Biallelic	Biallelic	NoCall	Biallelic
	Ubac2	BAE	0	129xCs	ENSMUSG00000041765		Biallelic	Biallelic	Biallelic	Biallelic	NoCall	Biallelic	Biallelic	NoCall	Biallelic	NoCall	Biallelic
	Ube2e1	BAE	0	B6xBalb	ENSMUSG00000021774		n/a	n/a	n/a	n/a	n/a	n/a	n/a	Biallelic	Biallelic	NoCall	Biallelic
	Ube2i	BAE	0	129xCs	ENSMUSG00000015120		Biallelic	Biallelic	Biallelic	Biallelic	Biallelic	Biallelic	Biallelic	Biallelic	Biallelic	Biallelic	Biallelic
	Ube2n	BAE	0	129xCs	ENSMUSG00000074781		Biallelic	Biallelic	Biallelic	Biallelic	NoCall	NoCall	Biallelic	n/a	n/a	n/a	n/a
	Ube4a	BAE	0	B6xBalb	ENSMUSG00000059890		n/a	n/a	n/a	n/a	n/a	n/a	n/a	Biallelic	Biallelic	NoCall	Biallelic
	Ubl3	BAE	0	129xCs	ENSMUSG00000001687		Biallelic	Biallelic	Biallelic	Biallelic	Biallelic	Biallelic	Biallelic	NoCall	Biallelic	NoCall	Biallelic
	Ublcp1	BAE	0	BalbxB6	ENSMUSG00000041231		n/a	n/a	n/a	n/a	n/a	n/a	n/a	NoCall	Biallelic	Biallelic	Biallelic
	Ubn2	BAE	0	129xCs	ENSMUSG00000038538		Biallelic	NoCall	Biallelic	Biallelic	NoCall	Biallelic	Biallelic	n/a	n/a	n/a	n/a
	Ubr1	BAE	0	129xCs	ENSMUSG00000027272		Biallelic	NoCall	Biallelic	NoCall	NoCall	NoCall	Biallelic	NoCall	Biallelic	NoCall	Biallelic
	Ubr5	BAE	0	129xCs	ENSMUSG00000037487		Biallelic	NoCall	NoCall	Biallelic	NoCall	NoCall	Biallelic	n/a	n/a	n/a	n/a
	Ubxn4	BAE	0	129xCs	ENSMUSG00000026353		Biallelic	Biallelic	Biallelic	Biallelic	NoCall	Biallelic	Biallelic	NoCall	Biallelic	NoCall	Biallelic
	Uchl5	BAE	0	129xCs	ENSMUSG00000018189		Biallelic	Biallelic	Biallelic	Biallelic	NoCall	NoCall	Biallelic	n/a	n/a	n/a	n/a
	Uggt1	BAE	0	129xCs	ENSMUSG00000037470		Biallelic	Biallelic	Biallelic	Biallelic	Biallelic	Biallelic	Biallelic	n/a	n/a	n/a	n/a
	Uhmk1	BAE	0	129xCs	ENSMUSG00000026667		Biallelic	Biallelic	Biallelic	Biallelic	NoCall	Biallelic	Biallelic	n/a	n/a	n/a	n/a
	Unc84a	BAE	0	129xCs	ENSMUSG00000036817	Sun	Biallelic	Biallelic	Biallelic	Biallelic	Biallelic	Biallelic	Biallelic	n/a	n/a	n/a	n/a
	Uqcc	BAE	0	129xCs	ENSMUSG00000005882		Biallelic	NoCall	Conflict	NoCall	NoCall	Biallelic	Biallelic	n/a	n/a	NoCall	Biallelic
	Usf2	BAE	0	129xCs	ENSMUSG00000058239		Biallelic	Biallelic	Biallelic	Biallelic	Biallelic	Biallelic	Biallelic	n/a	n/a	n/a	n/a
	Usp18	BAE	0	129xCs	ENSMUSG00000030107		NoCall	NoCall	Biallelic	NoCall	NoCall	NoCall	Biallelic	NoCall	Biallelic	Biallelic	Biallelic
	Usp25	BAE	0	129xCs	ENSMUSG00000022867		Biallelic	NoCall	Biallelic	NoCall	NoCall	NoCall	Biallelic	n/a	n/a	n/a	n/a
	Usp32	BAE	0	129xCs	ENSMUSG00000000804		Biallelic	Biallelic	Biallelic	Biallelic	Biallelic	Biallelic	Biallelic	n/a	n/a	n/a	n/a
	Usp37	BAE	0	129xCs	ENSMUSG00000033364		Biallelic	Biallelic	Biallelic	Biallelic	Biallelic	Biallelic	Biallelic	n/a	n/a	n/a	n/a
	Usp38	BAE	0	129xCs	ENSMUSG00000038250		Biallelic	NoCall	Biallelic	NoCall	NoCall	Biallelic	Biallelic	n/a	n/a	NoCall	Biallelic
	Utp18	BAE	0	129xCs	ENSMUSG00000054079		Biallelic	Biallelic	Biallelic	Biallelic	NoCall	NoCall	Biallelic	n/a	n/a	n/a	n/a
	Utp20	BAE	0	129xCs	ENSMUSG00000004356		Biallelic	NoCall	Biallelic	Biallelic	NoCall	Biallelic	Biallelic	n/a	n/a	n/a	n/a
	Utrn	BAE	0	129xCs	ENSMUSG00000019820		Biallelic	Biallelic	Biallelic	Biallelic	NoCall	NoCall	Biallelic	n/a	n/a	NoCall	Biallelic
	Uvrag	BAE	0	129xCs	ENSMUSG00000035354		Biallelic	Biallelic	Biallelic	Biallelic	Biallelic	Biallelic	Biallelic	Biallelic	Biallelic	Biallelic	Biallelic
	Vcpip1	BAE	0	129xCs	ENSMUSG00000045210		Biallelic	NoCall	NoCall	Biallelic	NoCall	NoCall	Biallelic	n/a	n/a	n/a	n/a
	Vprbp	BAE	0	129xCs	ENSMUSG00000040325		Biallelic	Biallelic	Biallelic	Biallelic	NoCall	Biallelic	Biallelic	NoCall	Biallelic	NoCall	Biallelic
	Vps13b	BAE	0	129xCs	ENSMUSG00000037646		Biallelic	Biallelic	Biallelic	Biallelic	NoCall	Biallelic	Biallelic	NoCall	Biallelic	NoCall	Biallelic
	Vps18	BAE	0	129xCs	ENSMUSG00000034216		Biallelic	Biallelic	Biallelic	Biallelic	NoCall	Biallelic	Biallelic	n/a	n/a	n/a	n/a
	Vps33b	BAE	0	B6xBalb	ENSMUSG00000030534		n/a	n/a	n/a	n/a	n/a	n/a	n/a	Biallelic	Biallelic	Biallelic	Biallelic
	Vps41	BAE	0	129xCs	ENSMUSG00000041236		NoCall	NoCall	NoCall	NoCall	NoCall	Biallelic	Biallelic	n/a	n/a	n/a	n/a
	Vps53	BAE	0	129xCs	ENSMUSG00000017288		Biallelic	NoCall	Biallelic	NoCall	NoCall	Biallelic	Biallelic	n/a	n/a	NoCall	Biallelic
	Vps54	BAE	0	129xCs	ENSMUSG00000020128		Biallelic	Biallelic	Biallelic	Biallelic	NoCall	NoCall	Biallelic	n/a	n/a	NoCall	Biallelic
	Vrk2	BAE	0	129xCs	ENSMUSG00000064090		Biallelic	Biallelic	Biallelic	Biallelic	NoCall	Biallelic	Biallelic	n/a	n/a	n/a	n/a
	Vti1a	BAE	0	129xCs	ENSMUSG00000024983		Biallelic	Biallelic	Biallelic	Biallelic	Biallelic	Biallelic	Biallelic	Biallelic	Biallelic	Biallelic	Biallelic
	Wbp7	BAE	0	129xCs	ENSMUSG00000006307		Biallelic	Biallelic	Biallelic	Biallelic	Biallelic	Biallelic	Biallelic	Biallelic	Biallelic	Biallelic	Biallelic
	Wdfy2	BAE	0	129xCs	ENSMUSG00000014547		Biallelic	Biallelic	Biallelic	Biallelic	Biallelic	Biallelic	Biallelic	Biallelic	Biallelic	Biallelic	Biallelic
	Wdfy4	BAE	0	129xCs	ENSMUSG00000051506		Biallelic	Biallelic	Biallelic	Biallelic	Biallelic	Biallelic	Biallelic	n/a	n/a	n/a	n/a
	Wdr20a	BAE	0	129xCs	ENSMUSG00000037957		NoCall	NoCall	Biallelic	NoCall	NoCall	NoCall	Biallelic	n/a	n/a	n/a	n/a
	Wdr7	BAE	0	129xCs	ENSMUSG00000040560		Biallelic	NoCall	NoCall	NoCall	NoCall	NoCall	Biallelic	n/a	n/a	n/a	n/a
	Wdr76	BAE	0	B6xBalb	ENSMUSG00000027242		n/a	n/a	n/a	n/a	n/a	n/a	n/a	Biallelic	Biallelic	Biallelic	Biallelic
	Wfs1	BAE	0	129xCs	ENSMUSG00000039474		Biallelic	NoCall	NoCall	NoCall	Biallelic	NoCall	NoCall	n/a	n/a	n/a	n/a
	Whsc1l1	BAE	0	129xCs	ENSMUSG00000054823		Biallelic	NoCall	NoCall	NoCall	NoCall	Biallelic	Biallelic	n/a	n/a	n/a	n/a
	Wnk1	BAE	0	129xCs	ENSMUSG00000089896		Biallelic	Biallelic	Biallelic	Biallelic	NoCall	Biallelic	Biallelic	n/a	n/a	n/a	n/a
	Wrn	BAE	0	129xCs	ENSMUSG00000031583		Biallelic	NoCall	NoCall	Biallelic	NoCall	NoCall	Biallelic	NoCall	Biallelic	NoCall	Biallelic
	Wwox	BAE	0	129xCs	ENSMUSG00000004637		Biallelic	Biallelic	Biallelic	NoCall	Biallelic	Biallelic	Biallelic	Biallelic	Biallelic	NoCall	Biallelic
	Xpot	BAE	0	B6xBalb	ENSMUSG00000034667		n/a	n/a	n/a	n/a	n/a	n/a	n/a	Biallelic	Biallelic	NoCall	Biallelic
	Xrcc4	BAE	0	129xCs	ENSMUSG00000021615		Biallelic	Biallelic	Biallelic	Biallelic	Biallelic	Biallelic	Biallelic	n/a	n/a	n/a	n/a
	Xrn1	BAE	0	129xCs	ENSMUSG00000032410		Biallelic	NoCall	Biallelic	Biallelic	NoCall	Biallelic	Biallelic	n/a	n/a	n/a	n/a
	Yeats2	BAE	0	129xCs	ENSMUSG00000041215		Biallelic	Biallelic	Biallelic	Biallelic	Biallelic	Biallelic	Biallelic	n/a	n/a	n/a	n/a
	Ythdc2	BAE	0	129xCs	ENSMUSG00000034653		Biallelic	NoCall	Biallelic	Biallelic	NoCall	Biallelic	Biallelic	n/a	n/a	NoCall	Biallelic
	Ywhae	BAE	0	129xCs	ENSMUSG00000020849		Biallelic	Biallelic	Biallelic	Biallelic	Biallelic	Biallelic	Biallelic	NoCall	Biallelic	NoCall	Biallelic
	Ywhaz	BAE	0	129xCs	ENSMUSG00000022285		Biallelic	NoCall	Biallelic	Biallelic	NoCall	NoCall	Biallelic	n/a	n/a	n/a	n/a
	Zbtb11	BAE	0	129xCs	n/a		Biallelic	Biallelic	Biallelic	Biallelic	NoCall	Biallelic	Biallelic	n/a	n/a	n/a	n/a
	Zc3h4	BAE	0	129xCs	ENSMUSG00000059273		Biallelic	Biallelic	Biallelic	Biallelic	Biallelic	Biallelic	Biallelic	n/a	n/a	n/a	n/a
	Zc3h7a	BAE	0	129xCs	ENSMUSG00000037965		Biallelic	NoCall	Biallelic	NoCall	NoCall	NoCall	Biallelic	n/a	n/a	n/a	n/a
	Zcchc6	BAE	0	B6xBalb	ENSMUSG00000035248		n/a	n/a	n/a	n/a	n/a	n/a	n/a	Biallelic	Biallelic	NoCall	Biallelic
	Zdhhc14	BAE	0	129xCs	ENSMUSG00000034265		Biallelic	NoCall	Biallelic	NoCall	NoCall	Biallelic	Biallelic	n/a	n/a	n/a	n/a
	Zdhhc17	BAE	0	B6xBalb	ENSMUSG00000035798		n/a	n/a	n/a	n/a	n/a	n/a	n/a	Biallelic	Biallelic	NoCall	Biallelic
	Zdhhc5	BAE	0	129xCs	ENSMUSG00000034075		Biallelic	NoCall	NoCall	NoCall	NoCall	NoCall	Biallelic	n/a	n/a	NoCall	Biallelic
	Zeb2	BAE	0	129xCs	ENSMUSG00000026872		Biallelic	Biallelic	Biallelic	Biallelic	Biallelic	Biallelic	Biallelic	n/a	n/a	n/a	n/a
	Zfhx2	BAE	0	129xCs	ENSMUSG00000040721		Biallelic	NoCall	NoCall	NoCall	NoCall	NoCall	Biallelic	n/a	n/a	n/a	n/a
	Zfp161	BAE	0	129xCs	ENSMUSG00000049672		Biallelic	Biallelic	Biallelic	Biallelic	Biallelic	Biallelic	Biallelic	n/a	n/a	n/a	n/a
	Zfp277	BAE	0	129xCs	ENSMUSG00000055917		Biallelic	NoCall	NoCall	Biallelic	NoCall	Biallelic	Biallelic	n/a	n/a	n/a	n/a
	Zfp292	BAE	0	129xCs	ENSMUSG00000039967		Biallelic	Biallelic	Biallelic	Biallelic	Biallelic	Biallelic	Biallelic	n/a	n/a	n/a	n/a
	Zfp326	BAE	0	129xCs	ENSMUSG00000029290		Biallelic	NoCall	Biallelic	NoCall	NoCall	NoCall	Biallelic	n/a	n/a	n/a	n/a
	Zfp35	BAE	0	129xCs	ENSMUSG00000063281		Biallelic	NoCall	NoCall	NoCall	Biallelic	NoCall	Biallelic	n/a	n/a	n/a	n/a
	Zfp367	BAE	0	129xCs	ENSMUSG00000044934		Biallelic	NoCall	Biallelic	Biallelic	NoCall	NoCall	Biallelic	n/a	n/a	NoCall	Biallelic
	Zfp39	BAE	0	B6xBalb	ENSMUSG00000037001		n/a	n/a	n/a	n/a	n/a	n/a	n/a	Biallelic	Biallelic	Biallelic	Biallelic
	Zfp398	BAE	0	129xCs	ENSMUSG00000062519		Biallelic	NoCall	NoCall	NoCall	NoCall	NoCall	Biallelic	n/a	n/a	NoCall	Biallelic
	Zfp498	BAE	0	B6xBalb	ENSMUSG00000070420		n/a	n/a	n/a	n/a	n/a	n/a	n/a	Biallelic	Biallelic	Biallelic	Biallelic
	Zfp592	BAE	0	B6xBalb	ENSMUSG00000005621		n/a	n/a	n/a	n/a	n/a	n/a	n/a	Biallelic	Biallelic	Biallelic	Biallelic
	Zfp60	BAE	0	129xCs	ENSMUSG00000037640		Biallelic	NoCall	NoCall	NoCall	NoCall	NoCall	Biallelic	n/a	n/a	n/a	n/a
	Zfp608	BAE	0	129xCs	ENSMUSG00000052713		Biallelic	Biallelic	Biallelic	Biallelic	NoCall	Biallelic	Biallelic	n/a	n/a	n/a	n/a
	Zfp609	BAE	0	129xCs	ENSMUSG00000040524		Biallelic	NoCall	Biallelic	Biallelic	NoCall	NoCall	Biallelic	n/a	n/a	NoCall	Biallelic
	Zfp655	BAE	0	129xCs	ENSMUSG00000007812		Biallelic	NoCall	Biallelic	NoCall	NoCall	NoCall	NoCall	n/a	n/a	n/a	n/a
	Zfp710	BAE	0	129xCs	ENSMUSG00000048897		NoCall	Biallelic	Biallelic	Biallelic	Biallelic	Biallelic	Biallelic	n/a	n/a	n/a	n/a
	Zfp790	BAE	0	129xCs	ENSMUSG00000011427		Biallelic	Biallelic	Biallelic	Biallelic	Biallelic	Biallelic	Biallelic	n/a	n/a	n/a	n/a
	Zfp81	BAE	0	BalbxB6	ENSMUSG00000003929		n/a	n/a	n/a	n/a	n/a	n/a	n/a	Biallelic	NoCall	Biallelic	Biallelic
	Zfp871	BAE	0	129xCs	ENSMUSG00000024298		Biallelic	Biallelic	Biallelic	Biallelic	NoCall	Biallelic	Biallelic	n/a	n/a	n/a	n/a
	Zfyve16	BAE	0	129xCs	ENSMUSG00000021706		Biallelic	NoCall	NoCall	NoCall	NoCall	NoCall	Biallelic	n/a	n/a	n/a	n/a
	Zhx2	BAE	0	129xCs	ENSMUSG00000071757		Biallelic	Biallelic	Biallelic	Biallelic	NoCall	Biallelic	Biallelic	n/a	n/a	n/a	n/a
	Zmym2	BAE	0	129xCs	ENSMUSG00000021945		Biallelic	Biallelic	Biallelic	Biallelic	NoCall	Biallelic	Biallelic	n/a	n/a	n/a	n/a
	Znrf1	BAE	0	B6xBalb	ENSMUSG00000033545		n/a	n/a	n/a	n/a	n/a	n/a	n/a	Biallelic	Biallelic	Biallelic	Biallelic
	Zranb3	BAE	0	129xCs	ENSMUSG00000036086		Biallelic	NoCall	Biallelic	NoCall	NoCall	NoCall	Biallelic	n/a	n/a	NoCall	Biallelic
	Zwint	BAE	0	129xCs	ENSMUSG00000019923		Biallelic	NoCall	Biallelic	Biallelic	NoCall	NoCall	Biallelic	n/a	n/a	n/a	n/a
	Zzef1	BAE	0	129xCs	ENSMUSG00000055670		Biallelic	Biallelic	NoCall	NoCall	NoCall	Biallelic	Biallelic	n/a	n/a	n/a	n/a
	Zzz3	BAE	0	129xCs	ENSMUSG00000039068		Biallelic	NoCall	NoCall	NoCall	NoCall	NoCall	Biallelic	NoCall	Biallelic	NoCall	Biallelic
	1110028C15Rik	RMAE III	0.75	129xCs	ENSMUSG00000026004		Biallelic	Biallelic	Biallelic	Biallelic	Maternal	Biallelic	Biallelic	n/a	n/a	n/a	n/a
	8430427H17Rik	RMAE III	0.67	129xCs	ENSMUSG00000061411		Maternal	NoCall	Biallelic	NoCall	NoCall	Biallelic	NoCall	n/a	n/a	n/a	n/a
	9030617O03Rik	RMAE III	0.5	129xCs	ENSMUSG00000021185		Biallelic	NoCall	Paternal	NoCall	NoCall	NoCall	Biallelic	n/a	n/a	n/a	n/a
	Adamts6	RMAE III	0.67	129xCs	ENSMUSG00000046169		Biallelic	NoCall	Paternal	NoCall	NoCall	NoCall	Biallelic	n/a	n/a	n/a	n/a
	Aftph	RMAE III	0.5	BalbxB6	ENSMUSG00000049659		Biallelic	Biallelic	Biallelic	NoCall	NoCall	Biallelic	Biallelic	NoCall	Biallelic	Paternal	Biallelic
	Agpat4	RMAE III	0.4	129xCs	ENSMUSG00000023827		Biallelic	NoCall	Maternal	NoCall	Maternal	Maternal	Biallelic	n/a	n/a	n/a	n/a
	Arhgap26	RMAE III	0.75	129xCs	ENSMUSG00000036452		Biallelic	Maternal	Biallelic	Biallelic	Biallelic	Maternal	Biallelic	Biallelic	Biallelic	Biallelic	Biallelic
	Ascc3	RMAE III	0.75	129xCs	ENSMUSG00000038774		Biallelic	Paternal	NoCall	NoCall	NoCall	Biallelic	Biallelic	n/a	n/a	n/a	n/a
	Atg9b	RMAE III	0.89	129xCs	ENSMUSG00000038295		Biallelic	NoCall	Maternal	NoCall	Maternal	Maternal	NoCall	n/a	n/a	n/a	n/a
	Atxn7	RMAE III	0.1	129xCs	ENSMUSG00000021738		Biallelic	Biallelic	Biallelic	Conflict	Paternal	Conflict	Biallelic	n/a	n/a	n/a	n/a
	Atxn7l1	RMAE III	0.17	129xCs	ENSMUSG00000020564		Biallelic	NoCall	Conflict	Maternal	NoCall	Maternal	Conflict	Biallelic	Biallelic	NoCall	Biallelic
	Bank1	RMAE III	0.57	129xCs	ENSMUSG00000037922		Biallelic	Biallelic	Biallelic	Paternal	Paternal	Biallelic	Paternal	n/a	n/a	n/a	n/a
	Brwd2	RMAE III	0.43	129xCs	ENSMUSG00000042055	Wdr11	Biallelic	Biallelic	Biallelic	Biallelic	Paternal	Biallelic	Biallelic	n/a	n/a	n/a	n/a
	Camk2d	RMAE III	0.4	129xCs	ENSMUSG00000053819		Biallelic	Biallelic	Biallelic	Biallelic	Maternal	Biallelic	Biallelic	Biallelic	Biallelic	Biallelic	Biallelic
	Cep170	RMAE III	0.5	BalbxB6	ENSMUSG00000057335		Biallelic	Biallelic	Biallelic	NoCall	NoCall	Biallelic	Biallelic	n/a	n/a	Paternal	Biallelic
	Chchd6	RMAE III	0.75	129xCs	ENSMUSG00000030086		Biallelic	NoCall	Biallelic	NoCall	Paternal	Paternal	Biallelic	n/a	n/a	n/a	n/a
	Clybl	RMAE III	0.25	129xCs	ENSMUSG00000025545		Biallelic	Conflict	Biallelic	Maternal	NoCall	NoCall	Biallelic	n/a	n/a	n/a	n/a
	Cxadr	RMAE III	0.5	129xCs	ENSMUSG00000022865		Biallelic	NoCall	Biallelic	Biallelic	NoCall	Biallelic	Maternal	n/a	n/a	n/a	n/a
	Cyld	RMAE III	0.6	129xCs	ENSMUSG00000036712		Biallelic	Paternal	Biallelic	Paternal	NoCall	NoCall	Biallelic	n/a	n/a	n/a	n/a
	D19Ertd386e	RMAE III	0.5	B6xBalb	ENSMUSG00000025184		n/a	n/a	n/a	n/a	n/a	n/a	n/a	Paternal	Biallelic	NoCall	Biallelic
	Dcbld2	RMAE III	0.5	129xCs	ENSMUSG00000035107		Paternal	Paternal	Paternal	Paternal	Paternal	NoCall	Biallelic	n/a	n/a	n/a	n/a
	Dst	RMAE III	0.67	129xCs	ENSMUSG00000042046		Paternal	NoCall	NoCall	Biallelic	NoCall	NoCall	Biallelic	n/a	n/a	n/a	n/a
	Dtd1	RMAE III	0.04	129xCs	ENSMUSG00000027430		Biallelic	NoCall	Conflict	Conflict	NoCall	Maternal	Biallelic	n/a	n/a	n/a	n/a
	Eif3e	RMAE III	0.8	129xCs	ENSMUSG00000022336		Biallelic	NoCall	Biallelic	Biallelic	Maternal	NoCall	Biallelic	n/a	n/a	n/a	n/a
	Elf2	RMAE III	0.33	129xCs	ENSMUSG00000037174		NoCall	NoCall	Biallelic	Conflict	Maternal	NoCall	Biallelic	n/a	n/a	n/a	n/a
	Ext1	RMAE III	0.8	129xCs	ENSMUSG00000061731		NoCall	Biallelic	Biallelic	Biallelic	Biallelic	NoCall	Maternal	n/a	n/a	n/a	n/a
	Fam129a	RMAE III	0.25	129xCs	ENSMUSG00000026483		Biallelic	NoCall	NoCall	Paternal	NoCall	Paternal	NoCall	n/a	n/a	n/a	n/a
	Fam78b	RMAE III	0.8	129xCs	ENSMUSG00000060568		Biallelic	Biallelic	NoCall	Biallelic	Paternal	Paternal	Biallelic	n/a	n/a	n/a	n/a
	Fggy	RMAE III	0.75	129xCs	ENSMUSG00000028573		Biallelic	NoCall	Biallelic	Paternal	NoCall	Biallelic	Maternal	n/a	n/a	n/a	n/a
	Fhod3	RMAE III	0.6	129xCs	ENSMUSG00000034295		Paternal	Biallelic	Biallelic	Biallelic	Paternal	Paternal	Paternal	n/a	n/a	n/a	n/a
	Galnt14	RMAE III	0.57	129xCs	ENSMUSG00000024064		Paternal	Biallelic	Biallelic	NoCall	NoCall	Biallelic	Biallelic	n/a	n/a	n/a	n/a
	Glcci1	RMAE III	0.75	129xCs	ENSMUSG00000029638		NoCall	Maternal	Biallelic	Biallelic	NoCall	NoCall	Biallelic	n/a	n/a	n/a	n/a
	Grip1	RMAE III	0.89	129xCs	ENSMUSG00000034813		NoCall	Paternal	Biallelic	Biallelic	NoCall	Maternal	Paternal	Paternal	Biallelic	NoCall	Biallelic
	Hdac4	RMAE III	0.55	129xCs	ENSMUSG00000073617		Biallelic	Biallelic	Biallelic	Biallelic	Paternal	Biallelic	Biallelic	NoCall	Biallelic	NoCall	Biallelic
	Hivep2	RMAE III	0.33	BalbxB6	ENSMUSG00000015501		Biallelic	Biallelic	Biallelic	Biallelic	Biallelic	Biallelic	Biallelic	n/a	n/a	Maternal	Biallelic
	Hmgcll1	RMAE III	0.57	129xCs	ENSMUSG00000007908		Biallelic	NoCall	Paternal	Biallelic	NoCall	Biallelic	Biallelic	n/a	n/a	NoCall	Biallelic
	Inpp4b	RMAE III	0.71	129xCs	ENSMUSG00000037940		Biallelic	Paternal	NoCall	Paternal	NoCall	Biallelic	Paternal	n/a	n/a	n/a	n/a
	Ints8	RMAE III	0.6	129xCs	ENSMUSG00000040738		Biallelic	NoCall	Biallelic	NoCall	NoCall	Biallelic	Maternal	n/a	n/a	n/a	n/a
	Itpr2	RMAE III	0.67	129xCs	ENSMUSG00000030287		Biallelic	NoCall	NoCall	Maternal	NoCall	Biallelic	NoCall	NoCall	Biallelic	n/a	n/a
	Kctd1	RMAE III	0.5	B6xBalb	ENSMUSG00000036225		n/a	n/a	n/a	n/a	n/a	n/a	n/a	Maternal	Biallelic	NoCall	Biallelic
	Ktn1	RMAE III	0.5	BalbxB6	ENSMUSG00000021843		Biallelic	Biallelic	Biallelic	Biallelic	Biallelic	Biallelic	Biallelic	Biallelic	Biallelic	Paternal	Biallelic
	Lpxn	RMAE III	0.45	129xCs	ENSMUSG00000024696		Biallelic	Biallelic	Biallelic	NoCall	Maternal	Biallelic	Biallelic	n/a	n/a	n/a	n/a
	Magi1	RMAE III	0.67	129xCs	ENSMUSG00000045095		NoCall	Biallelic	NoCall	Biallelic	NoCall	Paternal	Paternal	Biallelic	Biallelic	Conflict	Biallelic
	Man1a2	RMAE III	0.36	129xCs	ENSMUSG00000008763		Biallelic	NoCall	Biallelic	Biallelic	Maternal	Biallelic	Biallelic	n/a	n/a	n/a	n/a
	Map2k5	RMAE III	0.46	129xCs	ENSMUSG00000058444		Biallelic	Biallelic	Biallelic	Biallelic	Paternal	Biallelic	Biallelic	n/a	n/a	n/a	n/a
	Map3k4	RMAE III	0.55	129xCs	ENSMUSG00000014426		Biallelic	Biallelic	Biallelic	Biallelic	Maternal	Biallelic	Biallelic	n/a	n/a	n/a	n/a
	Mark3	RMAE III	0.38	129xCs	ENSMUSG00000007411		Biallelic	Biallelic	Biallelic	Biallelic	Paternal	Biallelic	Biallelic	n/a	n/a	n/a	n/a
	Mbd5	RMAE III	0.75	129xCs	ENSMUSG00000036792		Biallelic	NoCall	Biallelic	NoCall	Paternal	NoCall	Biallelic	n/a	n/a	n/a	n/a
	Mctp1	RMAE III	0.92	129xCs	ENSMUSG00000021596		Biallelic	NoCall	Paternal	Biallelic	Paternal	NoCall	Biallelic	n/a	n/a	NoCall	Biallelic
	Med12l	RMAE III	0.5	129xCs	ENSMUSG00000056476		Biallelic	NoCall	NoCall	NoCall	NoCall	Maternal	Maternal	n/a	n/a	n/a	n/a
	Mtfr1	RMAE III	0.67	129xCs	ENSMUSG00000027601		Biallelic	Paternal	NoCall	NoCall	NoCall	NoCall	Biallelic	n/a	n/a	n/a	n/a
	Naa25	RMAE III	0.75	129xCs	ENSMUSG00000042719		Maternal	Biallelic	Biallelic	NoCall	NoCall	NoCall	Biallelic	Biallelic	Biallelic	Biallelic	Biallelic
	Nbas	RMAE III	0.42	129xCs	ENSMUSG00000020576		Biallelic	Biallelic	Biallelic	Paternal	NoCall	Biallelic	Biallelic	NoCall	Biallelic	n/a	n/a
	Ncoa2	RMAE III	0.21	129xCs	ENSMUSG00000005886		Biallelic	NoCall	Biallelic	NoCall	Maternal	Conflict	Biallelic	Biallelic	Biallelic	NoCall	Biallelic
	Ndc80	RMAE III	0.5	BalbxB6	ENSMUSG00000024056		n/a	n/a	n/a	n/a	n/a	n/a	n/a	NoCall	Biallelic	Paternal	Biallelic
	Nfs1	RMAE III	0.8	129xCs	ENSMUSG00000027618		Biallelic	NoCall	Biallelic	Maternal	NoCall	Biallelic	Biallelic	n/a	n/a	n/a	n/a
	Nrf1	RMAE III	0.5	BalbxB6	ENSMUSG00000058440		Biallelic	NoCall	Biallelic	NoCall	NoCall	NoCall	Biallelic	n/a	n/a	Maternal	Biallelic
	Nrxn1	RMAE III	0.2	BalbxB6	ENSMUSG00000024109		Biallelic	Conflict	Biallelic	Biallelic	NoCall	Biallelic	Conflict	Biallelic	Biallelic	Paternal	Biallelic
	Odz4	RMAE III	0.59	129xCs	ENSMUSG00000048078		Biallelic	Maternal	Maternal	Maternal	NoCall	NoCall	NoCall	n/a	n/a	n/a	n/a
	Opa1	RMAE III	0.5	129xCs	ENSMUSG00000038084		Maternal	NoCall	NoCall	NoCall	Maternal	Maternal	Biallelic	n/a	n/a	n/a	n/a
	Patl1	RMAE III	0.6	129xCs	ENSMUSG00000046139		Biallelic	Paternal	Biallelic	NoCall	NoCall	NoCall	Biallelic	n/a	n/a	n/a	n/a
	Pcdh9	RMAE III	0.8	129xCs	ENSMUSG00000055421		Biallelic	NoCall	Maternal	NoCall	NoCall	NoCall	Maternal	n/a	n/a	n/a	n/a
	Pcgf5	RMAE III	0.33	BalbxB6	ENSMUSG00000024805		Biallelic	NoCall	Biallelic	NoCall	NoCall	Biallelic	Biallelic	n/a	n/a	Maternal	Biallelic
	Pcm1	RMAE III	0.67	129xCs	ENSMUSG00000031592		Biallelic	NoCall	Biallelic	NoCall	Paternal	Biallelic	Biallelic	n/a	n/a	n/a	n/a
	Pdcd6	RMAE III	0.57	129xCs	ENSMUSG00000021576		Biallelic	NoCall	Biallelic	Biallelic	Maternal	NoCall	Biallelic	n/a	n/a	n/a	n/a
	Phkb	RMAE III	0.25	BalbxB6	ENSMUSG00000036879		Biallelic	NoCall	Biallelic	Biallelic	NoCall	Biallelic	Biallelic	Biallelic	Biallelic	Paternal	Biallelic
	Plk1s1	RMAE III	0.57	129xCs	ENSMUSG00000074749		Biallelic	NoCall	Paternal	Biallelic	NoCall	Biallelic	Biallelic	n/a	n/a	NoCall	Biallelic
	Prim2	RMAE III	0.5	B6xBalb	ENSMUSG00000026134		Biallelic	Biallelic	Biallelic	Biallelic	NoCall	Biallelic	Biallelic	Maternal	Biallelic	NoCall	Biallelic
	Prpf6	RMAE III	0.5	129xCs	ENSMUSG00000002455		Biallelic	NoCall	NoCall	NoCall	Paternal	NoCall	Biallelic	n/a	n/a	n/a	n/a
	Prr8	RMAE III	0.25	BalbxB6	ENSMUSG00000048271	Rbm33	Biallelic	Biallelic	Biallelic	Biallelic	NoCall	Biallelic	Biallelic	NoCall	Biallelic	Maternal	Biallelic
	Rabgap1l	RMAE III	0.5	129xCs	ENSMUSG00000026721		NoCall	NoCall	Paternal	NoCall	NoCall	NoCall	Biallelic	NoCall	Biallelic	NoCall	Biallelic
	Ralgapa2	RMAE III	0.2	BalbxB6	ENSMUSG00000037110		Biallelic	NoCall	Biallelic	Biallelic	NoCall	Biallelic	Biallelic	NoCall	Biallelic	Maternal	Biallelic
	Ralgapb	RMAE III	0.38	129xCs	ENSMUSG00000027652		Biallelic	NoCall	Biallelic	Maternal	NoCall	NoCall	Biallelic	n/a	n/a	n/a	n/a
	Sec63	RMAE III	0.67	129xCs	ENSMUSG00000019802		Biallelic	Biallelic	Biallelic	Biallelic	Paternal	Biallelic	Biallelic	n/a	n/a	n/a	n/a
	Siah2	RMAE III	0.57	129xCs	ENSMUSG00000036432		Biallelic	NoCall	Biallelic	NoCall	Paternal	Biallelic	Biallelic	n/a	n/a	NoCall	Biallelic
	Sorcs2	RMAE III	0.09	129xCs	ENSMUSG00000029093		Conflict	Biallelic	Biallelic	Biallelic	Paternal	Biallelic	Biallelic	Biallelic	Biallelic	Biallelic	Biallelic
	Srgap2	RMAE III	0.33	BalbxB6	ENSMUSG00000026425		Biallelic	Biallelic	Biallelic	Biallelic	NoCall	Biallelic	Biallelic	NoCall	Biallelic	Paternal	Biallelic
	Stam	RMAE III	0.43	129xCs	ENSMUSG00000026718		Biallelic	NoCall	Biallelic	NoCall	Paternal	NoCall	Biallelic	n/a	n/a	n/a	n/a
	Supt3h	RMAE III	0.43	129xCs	ENSMUSG00000038954		Biallelic	NoCall	Biallelic	NoCall	Paternal	NoCall	Biallelic	n/a	n/a	n/a	n/a
	Tcf4	RMAE III	0.5	129xCs	ENSMUSG00000053477		Biallelic	NoCall	Biallelic	Paternal	NoCall	NoCall	Biallelic	n/a	n/a	n/a	n/a
	Thrb	RMAE III	0.67	129xCs	ENSMUSG00000021779		Biallelic	NoCall	NoCall	Paternal	NoCall	NoCall	Biallelic	n/a	n/a	n/a	n/a
	Tmcc1	RMAE III	0.67	129xCs	ENSMUSG00000030126		Biallelic	Biallelic	NoCall	Biallelic	Paternal	NoCall	Biallelic	n/a	n/a	n/a	n/a
	Tpd52l2	RMAE III	0.67	129xCs	ENSMUSG00000000827		Biallelic	NoCall	Biallelic	Biallelic	Paternal	NoCall	Biallelic	n/a	n/a	NoCall	Biallelic
	Tssc1	RMAE III	0.33	BalbxB6	ENSMUSG00000036613		Biallelic	NoCall	Biallelic	NoCall	NoCall	Biallelic	Biallelic	n/a	n/a	Maternal	Biallelic
	Usp31	RMAE III	0.33	129xCs	ENSMUSG00000063317		Conflict	NoCall	Biallelic	Maternal	NoCall	Maternal	Biallelic	n/a	n/a	n/a	n/a
	Wdr43	RMAE III	0.25	BalbxB6	ENSMUSG00000041057		n/a	n/a	n/a	n/a	n/a	n/a	n/a	Biallelic	Biallelic	Maternal	Biallelic
	Xpo7	RMAE III	0.67	129xCs	ENSMUSG00000022100		Biallelic	Biallelic	Biallelic	Biallelic	Maternal	Biallelic	Biallelic	Biallelic	Biallelic	NoCall	Biallelic
	Xrcc5	RMAE III	0.75	129xCs	ENSMUSG00000026187		Biallelic	Paternal	NoCall	Biallelic	NoCall	NoCall	Biallelic	n/a	n/a	n/a	n/a
	Ywhab	RMAE III	0.5	BalbxB6	ENSMUSG00000018326		Biallelic	NoCall	Biallelic	Biallelic	NoCall	Biallelic	Biallelic	NoCall	Biallelic	Paternal	Biallelic
	Zfp438	RMAE III	0.67	129xCs	ENSMUSG00000050945		Biallelic	NoCall	NoCall	Paternal	NoCall	NoCall	Biallelic	n/a	n/a	n/a	n/a
	Zfp568	RMAE III	0.5	BalbxB6	ENSMUSG00000074221		Biallelic	Biallelic	Biallelic	Biallelic	Biallelic	Biallelic	Biallelic	NoCall	Biallelic	Paternal	Biallelic
	2610528E23Rik_|_Filip1l	BAE	0	B6xBalb	ENSMUSG00000022748_|_ENSMUSG00000043336		n/a	n/a	n/a	n/a	n/a	n/a	n/a	Biallelic	Biallelic	Biallelic	Biallelic
	Angpt2_|_Mcph1	BAE	0	129xCs	ENSMUSG00000031465_|_ENSMUSG00000039842		Biallelic	Biallelic	Biallelic	Biallelic	Biallelic	Biallelic	Biallelic	Biallelic	Biallelic	Biallelic	Biallelic
	Ccdc39_|_Ttc14	BAE	0	129xCs	ENSMUSG00000027676_|_ENSMUSG00000027677		Biallelic	Biallelic	Biallelic	Biallelic	NoCall	Biallelic	Biallelic	n/a	n/a	n/a	n/a
	Cpne1_|_Rbm12	BAE	0	B6xBalb	ENSMUSG00000074643_|_ENSMUSG00000089824		n/a	n/a	n/a	n/a	n/a	n/a	n/a	Biallelic	Biallelic	Biallelic	Biallelic
	Csrp2bp_|_Pet117	BAE	0	129xCs	#N/A		Biallelic	NoCall	NoCall	NoCall	NoCall	NoCall	Biallelic	n/a	n/a	n/a	n/a
	D030028A08Rik_|_Sp2	BAE	0	129xCs	ENSMUSG00000078700_|_ENSMUSG00000018678		Biallelic	Biallelic	Biallelic	Biallelic	NoCall	Biallelic	Biallelic	n/a	n/a	n/a	n/a
	Dock2_|_Fam196b	BAE	0	129xCs	ENSMUSG00000020143_|_ENSMUSG00000069911		Biallelic	Biallelic	Biallelic	Biallelic	NoCall	Biallelic	Biallelic	n/a	n/a	n/a	n/a
	Gcnt7_|_2410001C21Rik	BAE	0	129xCs	ENSMUSG00000074569_|_ENSMUSG00000027502		Biallelic	Biallelic	Biallelic	NoCall	NoCall	Biallelic	Biallelic	n/a	n/a	n/a	n/a
	Gm5512_|_Rmnd1	BAE	0	129xCs	ENSMUSG00000050904_|_ENSMUSG00000019763		Biallelic	Biallelic	Biallelic	Biallelic	Biallelic	Biallelic	Biallelic	NoCall	Biallelic	NoCall	Biallelic
	Ipcef1_|_Oprm1	BAE	0	129xCs	ENSMUSG00000064065_|_ENSMUSG00000000766		Biallelic	NoCall	Biallelic	Biallelic	NoCall	NoCall	Biallelic	n/a	n/a	NoCall	Biallelic
	Lrch3_|_Iqcg	BAE	0	B6xBalb	ENSMUSG00000022801_|_ENSMUSG00000035578		n/a	n/a	n/a	n/a	n/a	n/a	n/a	Biallelic	Biallelic	Biallelic	Biallelic
	Oprm1_|_Ipcef1	BAE	0	129xCs	ENSMUSG00000000766_|_ENSMUSG00000064065		Biallelic	NoCall	Biallelic	Biallelic	NoCall	Biallelic	NoCall	Biallelic	Biallelic	Conflict	Biallelic
	Rsc1a1_|_Ddi2	BAE	0	B6xBalb	ENSMUSG00000040715_|_ENSMUSG00000078515		n/a	n/a	n/a	n/a	n/a	n/a	n/a	Biallelic	Biallelic	Biallelic	Biallelic
	Ssbp2_|_4833422C13Rik	BAE	0	129xCs	ENSMUSG00000003992_|_ENSMUSG00000074782		NoCall	Biallelic	Biallelic	Biallelic	NoCall	Biallelic	Biallelic	n/a	n/a	n/a	n/a
	Ube2h_|_Gm2058	BAE	0	129xCs	ENSMUSG00000039159_|_ENSMUSG00000074903		Biallelic	NoCall	Biallelic	NoCall	NoCall	NoCall	Biallelic	NoCall	Biallelic	NoCall	Biallelic
	Vti1b_|_Arg2	BAE	0	129xCs	ENSMUSG00000021124_|_ENSMUSG00000021125		Biallelic	NoCall	Biallelic	Biallelic	NoCall	Biallelic	Biallelic	n/a	n/a	n/a	n/a
	Zc3h11a_|_Gm8466	BAE	0	129xCs	#N/A		Biallelic	Biallelic	Biallelic	Biallelic	Biallelic	Biallelic	Biallelic	n/a	n/a	n/a	n/a
	Rab37_|_Cd300lf	RMAE I	2	129xCs	ENSMUSG00000020732_|_ENSMUSG00000047798		Biallelic	NoCall	NoCall	NoCall	Maternal	Biallelic	NoCall	n/a	n/a	n/a	n/a
	Slc5a3_|_Mrps6	RMAE II	1	129xCs	ENSMUSG00000089774_|_ENSMUSG00000039680		Maternal	NoCall	Biallelic	NoCall	NoCall	NoCall	Biallelic	n/a	n/a	n/a	n/a
	Cdk5rap1	RMAE II	1	129xCs	ENSMUSG00000027487		Biallelic	NoCall	NoCall	NoCall	Paternal	NoCall	NoCall	n/a	n/a	n/a	n/a
	Nsun2	RMAE II	1	129xCs	ENSMUSG00000021595		Biallelic	NoCall	Biallelic	Biallelic	Maternal	Biallelic	Biallelic	Biallelic	Biallelic	Conflict	Biallelic
	Prkch	RMAE II	1	129xCs	ENSMUSG00000021108		Biallelic	NoCall	Biallelic	Paternal	Biallelic	NoCall	Paternal	n/a	n/a	n/a	n/a
	Tfdp1	RMAE II	1	129xCs	ENSMUSG00000038482		Biallelic	Biallelic	Biallelic	Biallelic	Maternal	NoCall	NoCall	n/a	n/a	n/a	n/a
	Zfand3	RMAE II	1	129xCs	ENSMUSG00000044477		Biallelic	NoCall	Biallelic	NoCall	NoCall	Paternal	Biallelic	n/a	n/a	n/a	n/a
